# Supplementary material for: Engineering Enhanced Immunogenicity of Surface-Displayed Immunogens in a Killed Whole-Cell Genome-Reduced Bacterial Vaccine Platform Using Class I Viral Fusion Peptides
Source: Vaccines (Basel). 2025 Dec 22;14(1):14. doi: 10.3390/vaccines14010014 (PMC12846404; doi:10.3390/vaccines14010014)
Supplement: Supplementary file 1 [file vaccines-14-00014-s001.zip]

Archive with 3 entries (3 files):
- Supplementary_File_S1.txt
- Supplementary_File_S2.pdf
- Supplementary_File_S3.txt
