# Supplementary material for: Engineering Enhanced Immunogenicity of Surface-Displayed Immunogens in a Killed Whole-Cell Genome-Reduced Bacterial Vaccine Platform Using Class I Viral Fusion Peptides
Source: Vaccines (Basel). 2025 Dec 22;14(1):14. doi: 10.3390/vaccines14010014 (PMC12846404; doi:10.3390/vaccines14010014)
Supplement: Supplementary file 1 [file vaccines-14-00014-s001.zip › Supplementary_File_S1.txt]

LOCUS       1mer in pRAIDA2                3448 bp DNA     circular   19-NOV-2025
DEFINITION                               1mer in pRAIDA2
COMMENT                                  Resistance markers: Kanamycin

COMMENT                                  This file was created using tools provided by Twist Bioscience
FEATURES                                 Location/Qualifiers
     source                              1..3448
                                         /organism="1mer in pRAIDA2"
     misc_feature_                       1..326
                                         /label="insert"
     misc_feature_                       327..3448
                                         /label="vector_backbone-326-3448"
     misc_feature_                       1158..1200
                                         /label="T7"
     misc_feature_                       1298..1327
                                         /label="T3te_terminator"
     misc_feature_                       1424..2012
                                         /label="colE1_high_copy"
     misc_feature_                       2152..2171
                                         /label="stem_loop_early_T7"
     misc_feature_                       2195..3004
                                         /label="kan"
     misc_feature_                       3104..3134
                                         /label="tonB_terminator"
     misc_feature_                       3201..3316
                                         /label="rhaB"
ORIGIN
        1 AACCACGTCT TCAGATGCCG ATGCCGATGC AGCGGTTGGT ATTGGTGCCG TGTTCAACCC
       61 TGTCTTCTCG TGGTCTGGAC TATCCATACG ATGTACCGGA TTACGCGCGT TATGGAAGAC
      121 GAGTGTTGAA CAAGGGATGG TATTTAACCG TGTTAACAAT GGAGATCTTC GAAAGCCAGC
      181 TGCCGCAGGC GACCATGCCG GGCAAAAGCA TGGTGGCGAT TGCGGGCAGC AGCTATCAGG
      241 GCCAGAACGG CCTGGCGATT GGCGTGAGCC GCATTAGCGA TAACGGCAAA GTGATTATTC
      301 GCCTGAGCGG CACCACCAAC AGCCAGCAAA ATAAAACAAC AACCAATCAG TTTATCAATC
      361 AGCTCGGGGG GGATATTTAT AAATTCCATG CTGAACAACT GGGTGATTTT ACCTTAGGGA
      421 TTATGGGAGG ATACGCGAAT GCAAAAGGTA AAACGATAAA TTACACGAGC AACAAAGCTG
      481 CCAGAAACAC ACTGGATGGT TATTCTGTCG GGGTATACGG TACGTGGTAT CAGAATGGGG
      541 AAAATGCAAC AGGGCTCTTT GCTGAAACTT GGATGCAATA TAACTGGTTT AATGCATCAG
      601 TGAAAGGTGA CGGACTGGAA GAAGAAAAAT ATAATCTGAA TGGTTTAACC GCTTCTGCAG
      661 GTGGGGGATA TAACCTGAAT GTGCACACAT GGACATCACC TGAAGGAATA ACAGGTGAAT
      721 TCTGGTTACA GCCTCATTTG CAGGCTGTCT GGATGGGGGT TACACCGGAT ACACATCAGG
      781 AGGATAACGG AACGGTGGTG CAGGGAGCAG GGAAAAATAA TATTCAGACA AAAGCAGGTA
      841 TTCGTGCATC CTGGAAGGTG AAAAGCACCC TGGATAAGGA TACCGGGCGG AGGTTCCGTC
      901 CGTATATAGA GGCAAACTGG ATCCATAACA CTCATGAATT TGGTGTTAAA ATGAGTGATG
      961 ACAGCCAGTT GTTGTCAGGT AGCCGAAATC AGGGAGAGAT AAAGACAGGT ATTGAAGGGG
     1021 TGATTACTCA AAACTTGTCA GTGAATGGCG GAGTCGCATA TCAGGCAGGA GGTCACGGGA
     1081 GCAATGCCAT CTCCGGAGCA CTGGGGATAA AATACAGCTT CGGTTAGAGC GGCCGCCACC
     1141 GCTGAGCAAT AACTAGCATA ACCCCTTGGG GCCTCTAAAC GGGTCTTGAG GGGTTTTTTG
     1201 CTGAAAGGAG GAACTATATC CGGGTAACGA ATTCAAGCTT GATATCATTC AGGACGAGCC
     1261 TCAGACTCCA GCGTAACTGG ACTGCAATCA ACTCACTGGC TCACCTTCAC GGGTGGGCCT
     1321 TTCTTCGGTA GAAGTCATCT CATGACCAAA ATCCCTTAAC GTGAGTTACG CGCGCGTCGT
     1381 TCCACTGAGC GTCAGACCCC GTAGAAAAGA TCAAAGGATC TTCTTGAGAT CCTTTTTTTC
     1441 TGCGCGTAAT CTGCTGCTTG CAAACAAAAA AACCACCGCT ACCAGCGGTG GTTTGTTTGC
     1501 CGGATCAAGA GCTACCAACT CTTTTTCCGA AGGTAACTGG CTTCAGCAGA GCGCAGATAC
     1561 CAAATACTGT TCTTCTAGTG TAGCCGTAGT TAGCCCACCA CTTCAAGAAC TCTGTAGCAC
     1621 CGCCTACATA CCTCGCTCTG CTAATCCTGT TACCAGTGGC TGCTGCCAGT GGCGATAAGT
     1681 CGTGTCTTAC CGGGTTGGAC TCAAGACGAT AGTTACCGGA TAAGGCGCAG CGGTCGGGCT
     1741 GAACGGGGGG TTCGTGCACA CAGCCCAGCT TGGAGCGAAC GACCTACACC GAACTGAGAT
     1801 ACCTACAGCG TGAGCTATGA GAAAGCGCCA CGCTTCCCGA AGGGAGAAAG GCGGACAGGT
     1861 ATCCGGTAAG CGGCAGGGTC GGAACAGGAG AGCGCACGAG GGAGCTTCCA GGGGGAAACG
     1921 CCTGGTATCT TTATAGTCCT GTCGGGTTTC GCCACCTCTG ACTTGAGCGT CGATTTTTGT
     1981 GATGCTCGTC AGGGGGGCGG AGCCTATGGA AAAACGCCAG CAACGCGGCC TTTTTACGGT
     2041 TCCTGGCCTT TTGCTGGCCT TTTGCTCACA TGTTCTTTCC TGCGTTATCC CCTGATTCTG
     2101 TGGATAACCG TATTACCGCC TTTGAGTGAG CTGATACCGC TCGCGCAGAA AGGCCCACCC
     2161 GAAGGTGAGC CAGGTGATTA CATTTGGGCC CTCATTAGAA AAACTCATCG AGCATCAAAT
     2221 GAAATTGCAA TTTATTCATA TCAGGATTAT CAATACCATA TTTTTGAAAA AGCCGTTTCT
     2281 GTAATGAAGG AGAAAACTCA CCGAGGCAGT TCCATAGGAT GGCAAGATCC TGGTATCGGT
     2341 CTGCGATTCC GACTCGTCCA ACATCAATAC AACCTATTAA TTTCCCCTCG TCAAAAATAA
     2401 GGTTATCAAG TGAGAAATCA CCATGAGTGA CGACTGAATC CGGTGAGAAT GGCAAAAGTT
     2461 TATGCATTTC TTTCCAGACT TGTTCAACAG GCCAGCCATT ACGCTCGTCA TCAAAATCAC
     2521 TCGCATCAAC CAAACCGTTA TTCATTCGTG ATTGCGCCTG AGCGAGGCGA AATACGCGAT
     2581 CGCTGTTAAA AGGACAATTA CAAACAGGAA TCGAGTGCAA CCGGCGCAGG AACACTGCCA
     2641 GCGCATCAAC AATATTTTCA CCTGAATCAG GATATTCTTC TAATACCTGG AACGCTGTTT
     2701 TTCCGGGGAT CGCAGTGGTG AGTAACCATG CATCATCAGG AGTACGGATA AAATGCTTGA
     2761 TGGTCGGAAG TGGCATAAAT TCCGTCAGCC AGTTTAGTCT GACCATCTCA TCTGTAACAT
     2821 CATTGGCAAC GCTACCTTTG CCATGTTTCA GAAACAACTC TGGCGCATCG GGCTTCCCAT
     2881 ACAAGCGATA GATTGTCGCA CCTGATTGCC CGACATTATC GCGAGCCCAT TTATACCCAT
     2941 ATAAATCAGC ATCCATGTTG GAATTTAATC GCGGCCTCGA CGTTTCCCGT TGAATATGGC
     3001 TCATAGCTCC TGAAAATCTC GATAACTCAA AAAATACGCC CGGTAGTGAT CTTATTTCAT
     3061 TATGGTGAAA GTTGGAACCT CTTACGTGCC GATCAAAAAG ACGGTCAAAA GCCTCCGGTC
     3121 GGAGGCTTTT GACTTTCTGC TATGGAGGTC AGGTATGATT TAAATGGTCA GTATTGAGCG
     3181 ATATCTAGAG AATTCGTCCA CCACAATTCA GCAAATTGTG AACATCATCA CGTTCATCTT
     3241 TCCCTGGTTG CCAATGGCCC ATTTTCCTGT CAGTAACGAG AAGGTCGCGA ATTCAGGCGC
     3301 TTTTTAGACT GGTCGTAATG AAATTCTTTT TAAGAGGAGA TATACATAGG TCTCACATGA
     3361 TTAAATTAAA ATTTGGTGTT TTTTTTACAG TTTTACTATC TTCAGCATAT GCACATGGAA
     3421 CACCTCAAAA TATTACTCAC GGTGTGTT
//
LOCUS       5mer_L1                 3555 bp    DNA     circular     19-NOV-2025
DEFINITION  DADADA_5mer_HIV_GDGDG in pRAIDA2.
ACCESSION   urn.local...1763564723806.1174
VERSION
KEYWORDS    .
SOURCE      null
  ORGANISM  
            .
COMMENT     Resistance markers: Kanamycin This file was created using tools
            provided by Twist Bioscience.
FEATURES             Location/Qualifiers
     source          1..3555
                     /organism="DADADA_5mer_HIV_GDGDG in pRAIDA2"
     misc_feature_   1..433
     misc_feature_   434..3555
     misc_feature_   1265..1307
     misc_feature_   1405..1434
     misc_feature_   1531..2119
     misc_feature_   2259..2278
     misc_feature_   2302..3111
     misc_feature_   3211..3241
     misc_feature_   3308..3423
ORIGIN      
        1 aaccacgtct tcagatgcgg atgccgatgc ggcggttggc atcggcgccg tttttggcga
       61 cggagatgga gcggtgggca ttggtgcggt ttttggtgat ggtgacggag ccgtgggtat
      121 cggcgccgtg tttggcgatg gggacggcgc ggttggtatc ggtgccgttt ttggggatgg
      181 tgatggcgcc gttggtattg gcgccgtttt cggcggtggc agaagacttg tgttaacaat
      241 ggagatcttc gaacaataca gaccggagaa cggaagttat gctaccaata tggcactggc
      301 taactcactg ttcctcatgg atttgaatga gcgtaagcaa ttcagggcca tgagtgataa
      361 tacacagcct gagtctgcat ccgtgtggat gaagatcact ggaggaataa gctctggtaa
      421 gcttaatgac gggcaaaata aaacaacaac caatcagttt atcaatcagc tcggggggga
      481 tatttataaa ttccatgctg aacaactggg tgattttacc ttagggatta tgggaggata
      541 cgcgaatgca aaaggtaaaa cgataaatta cacgagcaac aaagctgcca gaaacacact
      601 ggatggttat tctgtcgggg tatacggtac gtggtatcag aatggggaaa atgcaacagg
      661 gctctttgct gaaacttgga tgcaatataa ctggtttaat gcatcagtga aaggtgacgg
      721 actggaagaa gaaaaatata atctgaatgg tttaaccgct tctgcaggtg ggggatataa
      781 cctgaatgtg cacacatgga catcacctga aggaataaca ggtgaattct ggttacagcc
      841 tcatttgcag gctgtctgga tgggggttac accggataca catcaggagg ataacggaac
      901 ggtggtgcag ggagcaggga aaaataatat tcagacaaaa gcaggtattc gtgcatcctg
      961 gaaggtgaaa agcaccctgg ataaggatac cgggcggagg ttccgtccgt atatagaggc
     1021 aaactggatc cataacactc atgaatttgg tgttaaaatg agtgatgaca gccagttgtt
     1081 gtcaggtagc cgaaatcagg gagagataaa gacaggtatt gaaggggtga ttactcaaaa
     1141 cttgtcagtg aatggcggag tcgcatatca ggcaggaggt cacgggagca atgccatctc
     1201 cggagcactg gggataaaat acagcttcgg ttagagcggc cgccaccgct gagcaataac
     1261 tagcataacc ccttggggcc tctaaacggg tcttgagggg ttttttgctg aaaggaggaa
     1321 ctatatccgg gtaacgaatt caagcttgat atcattcagg acgagcctca gactccagcg
     1381 taactggact gcaatcaact cactggctca ccttcacggg tgggcctttc ttcggtagaa
     1441 gtcatctcat gaccaaaatc ccttaacgtg agttacgcgc gcgtcgttcc actgagcgtc
     1501 agaccccgta gaaaagatca aaggatcttc ttgagatcct ttttttctgc gcgtaatctg
     1561 ctgcttgcaa acaaaaaaac caccgctacc agcggtggtt tgtttgccgg atcaagagct
     1621 accaactctt tttccgaagg taactggctt cagcagagcg cagataccaa atactgttct
     1681 tctagtgtag ccgtagttag cccaccactt caagaactct gtagcaccgc ctacatacct
     1741 cgctctgcta atcctgttac cagtggctgc tgccagtggc gataagtcgt gtcttaccgg
     1801 gttggactca agacgatagt taccggataa ggcgcagcgg tcgggctgaa cggggggttc
     1861 gtgcacacag cccagcttgg agcgaacgac ctacaccgaa ctgagatacc tacagcgtga
     1921 gctatgagaa agcgccacgc ttcccgaagg gagaaaggcg gacaggtatc cggtaagcgg
     1981 cagggtcgga acaggagagc gcacgaggga gcttccaggg ggaaacgcct ggtatcttta
     2041 tagtcctgtc gggtttcgcc acctctgact tgagcgtcga tttttgtgat gctcgtcagg
     2101 ggggcggagc ctatggaaaa acgccagcaa cgcggccttt ttacggttcc tggccttttg
     2161 ctggcctttt gctcacatgt tctttcctgc gttatcccct gattctgtgg ataaccgtat
     2221 taccgccttt gagtgagctg ataccgctcg cgcagaaagg cccacccgaa ggtgagccag
     2281 gtgattacat ttgggccctc attagaaaaa ctcatcgagc atcaaatgaa attgcaattt
     2341 attcatatca ggattatcaa taccatattt ttgaaaaagc cgtttctgta atgaaggaga
     2401 aaactcaccg aggcagttcc ataggatggc aagatcctgg tatcggtctg cgattccgac
     2461 tcgtccaaca tcaatacaac ctattaattt cccctcgtca aaaataaggt tatcaagtga
     2521 gaaatcacca tgagtgacga ctgaatccgg tgagaatggc aaaagtttat gcatttcttt
     2581 ccagacttgt tcaacaggcc agccattacg ctcgtcatca aaatcactcg catcaaccaa
     2641 accgttattc attcgtgatt gcgcctgagc gaggcgaaat acgcgatcgc tgttaaaagg
     2701 acaattacaa acaggaatcg agtgcaaccg gcgcaggaac actgccagcg catcaacaat
     2761 attttcacct gaatcaggat attcttctaa tacctggaac gctgtttttc cggggatcgc
     2821 agtggtgagt aaccatgcat catcaggagt acggataaaa tgcttgatgg tcggaagtgg
     2881 cataaattcc gtcagccagt ttagtctgac catctcatct gtaacatcat tggcaacgct
     2941 acctttgcca tgtttcagaa acaactctgg cgcatcgggc ttcccataca agcgatagat
     3001 tgtcgcacct gattgcccga cattatcgcg agcccattta tacccatata aatcagcatc
     3061 catgttggaa tttaatcgcg gcctcgacgt ttcccgttga atatggctca tagctcctga
     3121 aaatctcgat aactcaaaaa atacgcccgg tagtgatctt atttcattat ggtgaaagtt
     3181 ggaacctctt acgtgccgat caaaaagacg gtcaaaagcc tccggtcgga ggcttttgac
     3241 tttctgctat ggaggtcagg tatgatttaa atggtcagta ttgagcgata tctagagaat
     3301 tcgtccacca caattcagca aattgtgaac atcatcacgt tcatctttcc ctggttgcca
     3361 atggcccatt ttcctgtcag taacgagaag gtcgcgaatt caggcgcttt ttagactggt
     3421 cgtaatgaaa ttctttttaa gaggagatat acataggtct cacatgatta aattaaaatt
     3481 tggtgttttt tttacagttt tactatcttc agcatatgca catggaacac ctcaaaatat
     3541 tactcacggt gtgtt
//
LOCUS       5mer_HT_L2              3873 bp    DNA     circular     19-NOV-2025
DEFINITION  BestFPHT5M in pRAIDA2.
ACCESSION   urn.local...1706824285421.465
VERSION
KEYWORDS    .
SOURCE      null
  ORGANISM  
            .
COMMENT     Resistance markers: Kanamycin This file was created using tools
            provided by Twist Bioscience.
FEATURES             Location/Qualifiers
     source          1..3873
                     /organism="BestFPHT5M in pRAIDA2"
     misc_feature_   1..551
     misc_feature_   552..3873
     misc_feature_   1583..1625
     misc_feature_   1723..1752
     misc_feature_   1849..2437
     misc_feature_   2577..2596
     misc_feature_   2620..3429
     misc_feature_   3529..3559
     misc_feature_   3626..3741
ORIGIN      
        1 aaccacgtct tcagatgcgg acgcagacgc tgggtcaggt agtgcggttg ggattggtgc
       61 agtattcggg agtggcagtg ctcaacaggc ctcctcctca gctcagcaag catcgtcgtc
      121 ggcacaacaa gccagttcgt cgggtagcgg atctgcagta acgattggtg cagtatttgg
      181 tagcggctca gcacaacaag cgtcatcgtc agctcaacag gcgtcctcca gcgcacaaca
      241 ggcctcttct agtggatcag gcagcgcagt ggggttgggc gctgtgtttg gttccggatc
      301 tgcgcaacag gcatcttcga gtgctcagca ggcctcgtcc tcggcgcagc aggcttccag
      361 ttctggctct ggcagtgcgg tcggtatcgg agcaatgttt ggttccggaa gtgcgcaaca
      421 ggcttcatct tcagctcaac aagctagtag tagcgcccaa caggctagct ccagcgggag
      481 tggatcggct gtaggaattg gcgcagtttt cgggtcgggc agtggtaccg gaggtgggag
      541 aagacttgtg ttaacaatgg agatcttcga acaatacaga ccggagaacg gaagttatgc
      601 taccaatatg gcactggcta actcactgtt cctcatggat ttgaatgagc gtaagcaatt
      661 cagggccatg agtgataata cacagcctga gtctgcatcc gtgtggatga agatcactgg
      721 aggaataagc tctggtaagc ttaatgacgg gcaaaataaa acaacaacca atcagtttat
      781 caatcagctc gggggggata tttataaatt ccatgctgaa caactgggtg attttacctt
      841 agggattatg ggaggatacg cgaatgcaaa aggtaaaacg ataaattaca cgagcaacaa
      901 agctgccaga aacacactgg atggttattc tgtcggggta tacggtacgt ggtatcagaa
      961 tggggaaaat gcaacagggc tctttgctga aacttggatg caatataact ggtttaatgc
     1021 atcagtgaaa ggtgacggac tggaagaaga aaaatataat ctgaatggtt taaccgcttc
     1081 tgcaggtggg ggatataacc tgaatgtgca cacatggaca tcacctgaag gaataacagg
     1141 tgaattctgg ttacagcctc atttgcaggc tgtctggatg ggggttacac cggatacaca
     1201 tcaggaggat aacggaacgg tggtgcaggg agcagggaaa aataatattc agacaaaagc
     1261 aggtattcgt gcatcctgga aggtgaaaag caccctggat aaggataccg ggcggaggtt
     1321 ccgtccgtat atagaggcaa actggatcca taacactcat gaatttggtg ttaaaatgag
     1381 tgatgacagc cagttgttgt caggtagccg aaatcaggga gagataaaga caggtattga
     1441 aggggtgatt actcaaaact tgtcagtgaa tggcggagtc gcatatcagg caggaggtca
     1501 cgggagcaat gccatctccg gagcactggg gataaaatac agcttcggtt agagcggccg
     1561 ccaccgctga gcaataacta gcataacccc ttggggcctc taaacgggtc ttgaggggtt
     1621 ttttgctgaa aggaggaact atatccgggt aacgaattca agcttgatat cattcaggac
     1681 gagcctcaga ctccagcgta actggactgc aatcaactca ctggctcacc ttcacgggtg
     1741 ggcctttctt cggtagaagt catctcatga ccaaaatccc ttaacgtgag ttacgcgcgc
     1801 gtcgttccac tgagcgtcag accccgtaga aaagatcaaa ggatcttctt gagatccttt
     1861 ttttctgcgc gtaatctgct gcttgcaaac aaaaaaacca ccgctaccag cggtggtttg
     1921 tttgccggat caagagctac caactctttt tccgaaggta actggcttca gcagagcgca
     1981 gataccaaat actgttcttc tagtgtagcc gtagttagcc caccacttca agaactctgt
     2041 agcaccgcct acatacctcg ctctgctaat cctgttacca gtggctgctg ccagtggcga
     2101 taagtcgtgt cttaccgggt tggactcaag acgatagtta ccggataagg cgcagcggtc
     2161 gggctgaacg gggggttcgt gcacacagcc cagcttggag cgaacgacct acaccgaact
     2221 gagataccta cagcgtgagc tatgagaaag cgccacgctt cccgaaggga gaaaggcgga
     2281 caggtatccg gtaagcggca gggtcggaac aggagagcgc acgagggagc ttccaggggg
     2341 aaacgcctgg tatctttata gtcctgtcgg gtttcgccac ctctgacttg agcgtcgatt
     2401 tttgtgatgc tcgtcagggg ggcggagcct atggaaaaac gccagcaacg cggccttttt
     2461 acggttcctg gccttttgct ggccttttgc tcacatgttc tttcctgcgt tatcccctga
     2521 ttctgtggat aaccgtatta ccgcctttga gtgagctgat accgctcgcg cagaaaggcc
     2581 cacccgaagg tgagccaggt gattacattt gggccctcat tagaaaaact catcgagcat
     2641 caaatgaaat tgcaatttat tcatatcagg attatcaata ccatattttt gaaaaagccg
     2701 tttctgtaat gaaggagaaa actcaccgag gcagttccat aggatggcaa gatcctggta
     2761 tcggtctgcg attccgactc gtccaacatc aatacaacct attaatttcc cctcgtcaaa
     2821 aataaggtta tcaagtgaga aatcaccatg agtgacgact gaatccggtg agaatggcaa
     2881 aagtttatgc atttctttcc agacttgttc aacaggccag ccattacgct cgtcatcaaa
     2941 atcactcgca tcaaccaaac cgttattcat tcgtgattgc gcctgagcga ggcgaaatac
     3001 gcgatcgctg ttaaaaggac aattacaaac aggaatcgag tgcaaccggc gcaggaacac
     3061 tgccagcgca tcaacaatat tttcacctga atcaggatat tcttctaata cctggaacgc
     3121 tgtttttccg gggatcgcag tggtgagtaa ccatgcatca tcaggagtac ggataaaatg
     3181 cttgatggtc ggaagtggca taaattccgt cagccagttt agtctgacca tctcatctgt
     3241 aacatcattg gcaacgctac ctttgccatg tttcagaaac aactctggcg catcgggctt
     3301 cccatacaag cgatagattg tcgcacctga ttgcccgaca ttatcgcgag cccatttata
     3361 cccatataaa tcagcatcca tgttggaatt taatcgcggc ctcgacgttt cccgttgaat
     3421 atggctcata gctcctgaaa atctcgataa ctcaaaaaat acgcccggta gtgatcttat
     3481 ttcattatgg tgaaagttgg aacctcttac gtgccgatca aaaagacggt caaaagcctc
     3541 cggtcggagg cttttgactt tctgctatgg aggtcaggta tgatttaaat ggtcagtatt
     3601 gagcgatatc tagagaattc gtccaccaca attcagcaaa ttgtgaacat catcacgttc
     3661 atctttccct ggttgccaat ggcccatttt cctgtcagta acgagaaggt cgcgaattca
     3721 ggcgcttttt agactggtcg taatgaaatt ctttttaaga ggagatatac ataggtctca
     3781 catgattaaa ttaaaatttg gtgttttttt tacagtttta ctatcttcag catatgcaca
     3841 tggaacacct caaaatatta ctcacggtgt gtt
//
LOCUS       5mer_L2                 3873 bp    DNA     circular     19-NOV-2025
DEFINITION  AQQASSS3 in pRAIDA2.
ACCESSION   urn.local...1704381220895.39
VERSION
KEYWORDS    .
SOURCE      null
  ORGANISM  
            .
COMMENT     Resistance markers: Kanamycin This file was created using tools
            provided by Twist Bioscience.
FEATURES             Location/Qualifiers
     source          1..3873
                     /organism="AQQASSS3 in pRAIDA2"
     misc_feature_   1..551
     misc_feature_   552..3873
     misc_feature_   1583..1625
     misc_feature_   1723..1752
     misc_feature_   1849..2437
     misc_feature_   2577..2596
     misc_feature_   2620..3429
     misc_feature_   3529..3559
     misc_feature_   3626..3741
ORIGIN      
        1 aaccacgtct tcagatgcag atgctgacgc aggatcgggg agcgccgtgg ggattggggc
       61 cgtctttggg tctggctctg ctcagcaagc gtcatcatct gcccaacaag ctagttctag
      121 tgcgcaacaa gctagtagta gcggctccgg aagcgctgta gggattggtg ccgtctttgg
      181 atctggatcg gcacagcagg catcatcgtc tgcgcagcag gcctcgagct cagcgcagca
      241 agcatcttca tccggcagtg gatccgccgt tggcattggc gcggtattcg gttcgggatc
      301 ggctcaacaa gcgtcatcct cagcacaaca ggctagctcg tccgcgcaac aggccagtag
      361 ttctggatcc gggagtgctg tgggtattgg agcagtgttc ggcagtgggt ccgcccaaca
      421 ggccagctcg tcagcccagc aggcgtccag ctcggctcaa caagcatcgt cttccggtag
      481 tggatccgcg gtaggtatcg gtgccgtgtt tgggtctggg tcaggtaccg gaggtgggag
      541 aagacttgtg ttaacaatgg agatcttcga acaatacaga ccggagaacg gaagttatgc
      601 taccaatatg gcactggcta actcactgtt cctcatggat ttgaatgagc gtaagcaatt
      661 cagggccatg agtgataata cacagcctga gtctgcatcc gtgtggatga agatcactgg
      721 aggaataagc tctggtaagc ttaatgacgg gcaaaataaa acaacaacca atcagtttat
      781 caatcagctc gggggggata tttataaatt ccatgctgaa caactgggtg attttacctt
      841 agggattatg ggaggatacg cgaatgcaaa aggtaaaacg ataaattaca cgagcaacaa
      901 agctgccaga aacacactgg atggttattc tgtcggggta tacggtacgt ggtatcagaa
      961 tggggaaaat gcaacagggc tctttgctga aacttggatg caatataact ggtttaatgc
     1021 atcagtgaaa ggtgacggac tggaagaaga aaaatataat ctgaatggtt taaccgcttc
     1081 tgcaggtggg ggatataacc tgaatgtgca cacatggaca tcacctgaag gaataacagg
     1141 tgaattctgg ttacagcctc atttgcaggc tgtctggatg ggggttacac cggatacaca
     1201 tcaggaggat aacggaacgg tggtgcaggg agcagggaaa aataatattc agacaaaagc
     1261 aggtattcgt gcatcctgga aggtgaaaag caccctggat aaggataccg ggcggaggtt
     1321 ccgtccgtat atagaggcaa actggatcca taacactcat gaatttggtg ttaaaatgag
     1381 tgatgacagc cagttgttgt caggtagccg aaatcaggga gagataaaga caggtattga
     1441 aggggtgatt actcaaaact tgtcagtgaa tggcggagtc gcatatcagg caggaggtca
     1501 cgggagcaat gccatctccg gagcactggg gataaaatac agcttcggtt agagcggccg
     1561 ccaccgctga gcaataacta gcataacccc ttggggcctc taaacgggtc ttgaggggtt
     1621 ttttgctgaa aggaggaact atatccgggt aacgaattca agcttgatat cattcaggac
     1681 gagcctcaga ctccagcgta actggactgc aatcaactca ctggctcacc ttcacgggtg
     1741 ggcctttctt cggtagaagt catctcatga ccaaaatccc ttaacgtgag ttacgcgcgc
     1801 gtcgttccac tgagcgtcag accccgtaga aaagatcaaa ggatcttctt gagatccttt
     1861 ttttctgcgc gtaatctgct gcttgcaaac aaaaaaacca ccgctaccag cggtggtttg
     1921 tttgccggat caagagctac caactctttt tccgaaggta actggcttca gcagagcgca
     1981 gataccaaat actgttcttc tagtgtagcc gtagttagcc caccacttca agaactctgt
     2041 agcaccgcct acatacctcg ctctgctaat cctgttacca gtggctgctg ccagtggcga
     2101 taagtcgtgt cttaccgggt tggactcaag acgatagtta ccggataagg cgcagcggtc
     2161 gggctgaacg gggggttcgt gcacacagcc cagcttggag cgaacgacct acaccgaact
     2221 gagataccta cagcgtgagc tatgagaaag cgccacgctt cccgaaggga gaaaggcgga
     2281 caggtatccg gtaagcggca gggtcggaac aggagagcgc acgagggagc ttccaggggg
     2341 aaacgcctgg tatctttata gtcctgtcgg gtttcgccac ctctgacttg agcgtcgatt
     2401 tttgtgatgc tcgtcagggg ggcggagcct atggaaaaac gccagcaacg cggccttttt
     2461 acggttcctg gccttttgct ggccttttgc tcacatgttc tttcctgcgt tatcccctga
     2521 ttctgtggat aaccgtatta ccgcctttga gtgagctgat accgctcgcg cagaaaggcc
     2581 cacccgaagg tgagccaggt gattacattt gggccctcat tagaaaaact catcgagcat
     2641 caaatgaaat tgcaatttat tcatatcagg attatcaata ccatattttt gaaaaagccg
     2701 tttctgtaat gaaggagaaa actcaccgag gcagttccat aggatggcaa gatcctggta
     2761 tcggtctgcg attccgactc gtccaacatc aatacaacct attaatttcc cctcgtcaaa
     2821 aataaggtta tcaagtgaga aatcaccatg agtgacgact gaatccggtg agaatggcaa
     2881 aagtttatgc atttctttcc agacttgttc aacaggccag ccattacgct cgtcatcaaa
     2941 atcactcgca tcaaccaaac cgttattcat tcgtgattgc gcctgagcga ggcgaaatac
     3001 gcgatcgctg ttaaaaggac aattacaaac aggaatcgag tgcaaccggc gcaggaacac
     3061 tgccagcgca tcaacaatat tttcacctga atcaggatat tcttctaata cctggaacgc
     3121 tgtttttccg gggatcgcag tggtgagtaa ccatgcatca tcaggagtac ggataaaatg
     3181 cttgatggtc ggaagtggca taaattccgt cagccagttt agtctgacca tctcatctgt
     3241 aacatcattg gcaacgctac ctttgccatg tttcagaaac aactctggcg catcgggctt
     3301 cccatacaag cgatagattg tcgcacctga ttgcccgaca ttatcgcgag cccatttata
     3361 cccatataaa tcagcatcca tgttggaatt taatcgcggc ctcgacgttt cccgttgaat
     3421 atggctcata gctcctgaaa atctcgataa ctcaaaaaat acgcccggta gtgatcttat
     3481 ttcattatgg tgaaagttgg aacctcttac gtgccgatca aaaagacggt caaaagcctc
     3541 cggtcggagg cttttgactt tctgctatgg aggtcaggta tgatttaaat ggtcagtatt
     3601 gagcgatatc tagagaattc gtccaccaca attcagcaaa ttgtgaacat catcacgttc
     3661 atctttccct ggttgccaat ggcccatttt cctgtcagta acgagaaggt cgcgaattca
     3721 ggcgcttttt agactggtcg taatgaaatt ctttttaaga ggagatatac ataggtctca
     3781 catgattaaa ttaaaatttg gtgttttttt tacagtttta ctatcttcag catatgcaca
     3841 tggaacacct caaaatatta ctcacggtgt gtt
//
LOCUS       5mer_HT_PADRE_L2        3912 bp    DNA     circular     19-NOV-2025
DEFINITION  5merHTPADRE in pRAIDA2.
ACCESSION   urn.local...1725045494058.36
VERSION
KEYWORDS    .
SOURCE      null
  ORGANISM  
            .
COMMENT     Resistance markers: Kanamycin This file was created using tools
            provided by Twist Bioscience.
FEATURES             Location/Qualifiers
     source          1..3912
                     /organism="5merHTPADRE in pRAIDA2"
     misc_feature_   1..590
     misc_feature_   591..3912
     misc_feature_   1622..1664
     misc_feature_   1762..1791
     misc_feature_   1888..2476
     misc_feature_   2616..2635
     misc_feature_   2659..3468
     misc_feature_   3568..3598
     misc_feature_   3665..3780
ORIGIN      
        1 aaccacgtct tcagatgccg atgcggatgc cgccaagtat gtagctgcct ggactttaaa
       61 ggctgcggcg ggctcaggtt cagctgttgg aatcggggcc gtattcgggt ccggttcggc
      121 gcaacaagcc tcttcaagtg ctcaacaagc gtcctccagt gcacagcaag cctcatcttc
      181 cgggtcggga tcagcagtca ccattggtgc tgttttcggt agcggtagcg cacagcaagc
      241 tagtagtagc gcccaacaag cctcttcaag cgcacaacaa gcctcgtcgt cgggcagcgg
      301 gtcagcagtc ggccttgggg cagtttttgg tagcggctct gctcagcagg cgtcgagttc
      361 cgcgcaacaa gcctcgtcct cagcgcaaca ggctagttcg tccggttccg gctccgcagt
      421 aggcatcggt gcgatgttcg ggtctggctc cgcgcagcag gcgagttcct ccgcgcaaca
      481 agcaagtagt tcggcacagc aagcttcatc gtcgggctct gggtctgccg tgggaattgg
      541 agctgtcttc gggtccggat cgggtaccgg aggtgggaga agacttgtgt taacaatgga
      601 gatcttcgaa caatacagac cggagaacgg aagttatgct accaatatgg cactggctaa
      661 ctcactgttc ctcatggatt tgaatgagcg taagcaattc agggccatga gtgataatac
      721 acagcctgag tctgcatccg tgtggatgaa gatcactgga ggaataagct ctggtaagct
      781 taatgacggg caaaataaaa caacaaccaa tcagtttatc aatcagctcg ggggggatat
      841 ttataaattc catgctgaac aactgggtga ttttacctta gggattatgg gaggatacgc
      901 gaatgcaaaa ggtaaaacga taaattacac gagcaacaaa gctgccagaa acacactgga
      961 tggttattct gtcggggtat acggtacgtg gtatcagaat ggggaaaatg caacagggct
     1021 ctttgctgaa acttggatgc aatataactg gtttaatgca tcagtgaaag gtgacggact
     1081 ggaagaagaa aaatataatc tgaatggttt aaccgcttct gcaggtgggg gatataacct
     1141 gaatgtgcac acatggacat cacctgaagg aataacaggt gaattctggt tacagcctca
     1201 tttgcaggct gtctggatgg gggttacacc ggatacacat caggaggata acggaacggt
     1261 ggtgcaggga gcagggaaaa ataatattca gacaaaagca ggtattcgtg catcctggaa
     1321 ggtgaaaagc accctggata aggataccgg gcggaggttc cgtccgtata tagaggcaaa
     1381 ctggatccat aacactcatg aatttggtgt taaaatgagt gatgacagcc agttgttgtc
     1441 aggtagccga aatcagggag agataaagac aggtattgaa ggggtgatta ctcaaaactt
     1501 gtcagtgaat ggcggagtcg catatcaggc aggaggtcac gggagcaatg ccatctccgg
     1561 agcactgggg ataaaataca gcttcggtta gagcggccgc caccgctgag caataactag
     1621 cataacccct tggggcctct aaacgggtct tgaggggttt tttgctgaaa ggaggaacta
     1681 tatccgggta acgaattcaa gcttgatatc attcaggacg agcctcagac tccagcgtaa
     1741 ctggactgca atcaactcac tggctcacct tcacgggtgg gcctttcttc ggtagaagtc
     1801 atctcatgac caaaatccct taacgtgagt tacgcgcgcg tcgttccact gagcgtcaga
     1861 ccccgtagaa aagatcaaag gatcttcttg agatcctttt tttctgcgcg taatctgctg
     1921 cttgcaaaca aaaaaaccac cgctaccagc ggtggtttgt ttgccggatc aagagctacc
     1981 aactcttttt ccgaaggtaa ctggcttcag cagagcgcag ataccaaata ctgttcttct
     2041 agtgtagccg tagttagccc accacttcaa gaactctgta gcaccgccta catacctcgc
     2101 tctgctaatc ctgttaccag tggctgctgc cagtggcgat aagtcgtgtc ttaccgggtt
     2161 ggactcaaga cgatagttac cggataaggc gcagcggtcg ggctgaacgg ggggttcgtg
     2221 cacacagccc agcttggagc gaacgaccta caccgaactg agatacctac agcgtgagct
     2281 atgagaaagc gccacgcttc ccgaagggag aaaggcggac aggtatccgg taagcggcag
     2341 ggtcggaaca ggagagcgca cgagggagct tccaggggga aacgcctggt atctttatag
     2401 tcctgtcggg tttcgccacc tctgacttga gcgtcgattt ttgtgatgct cgtcaggggg
     2461 gcggagccta tggaaaaacg ccagcaacgc ggccttttta cggttcctgg ccttttgctg
     2521 gccttttgct cacatgttct ttcctgcgtt atcccctgat tctgtggata accgtattac
     2581 cgcctttgag tgagctgata ccgctcgcgc agaaaggccc acccgaaggt gagccaggtg
     2641 attacatttg ggccctcatt agaaaaactc atcgagcatc aaatgaaatt gcaatttatt
     2701 catatcagga ttatcaatac catatttttg aaaaagccgt ttctgtaatg aaggagaaaa
     2761 ctcaccgagg cagttccata ggatggcaag atcctggtat cggtctgcga ttccgactcg
     2821 tccaacatca atacaaccta ttaatttccc ctcgtcaaaa ataaggttat caagtgagaa
     2881 atcaccatga gtgacgactg aatccggtga gaatggcaaa agtttatgca tttctttcca
     2941 gacttgttca acaggccagc cattacgctc gtcatcaaaa tcactcgcat caaccaaacc
     3001 gttattcatt cgtgattgcg cctgagcgag gcgaaatacg cgatcgctgt taaaaggaca
     3061 attacaaaca ggaatcgagt gcaaccggcg caggaacact gccagcgcat caacaatatt
     3121 ttcacctgaa tcaggatatt cttctaatac ctggaacgct gtttttccgg ggatcgcagt
     3181 ggtgagtaac catgcatcat caggagtacg gataaaatgc ttgatggtcg gaagtggcat
     3241 aaattccgtc agccagttta gtctgaccat ctcatctgta acatcattgg caacgctacc
     3301 tttgccatgt ttcagaaaca actctggcgc atcgggcttc ccatacaagc gatagattgt
     3361 cgcacctgat tgcccgacat tatcgcgagc ccatttatac ccatataaat cagcatccat
     3421 gttggaattt aatcgcggcc tcgacgtttc ccgttgaata tggctcatag ctcctgaaaa
     3481 tctcgataac tcaaaaaata cgcccggtag tgatcttatt tcattatggt gaaagttgga
     3541 acctcttacg tgccgatcaa aaagacggtc aaaagcctcc ggtcggaggc ttttgacttt
     3601 ctgctatgga ggtcaggtat gatttaaatg gtcagtattg agcgatatct agagaattcg
     3661 tccaccacaa ttcagcaaat tgtgaacatc atcacgttca tctttccctg gttgccaatg
     3721 gcccattttc ctgtcagtaa cgagaaggtc gcgaattcag gcgcttttta gactggtcgt
     3781 aatgaaattc tttttaagag gagatataca taggtctcac atgattaaat taaaatttgg
     3841 tgtttttttt acagttttac tatcttcagc atatgcacat ggaacacctc aaaatattac
     3901 tcacggtgtg tt
//
LOCUS       5mer_PADRE_L2           3951 bp    DNA     circular     19-NOV-2025
DEFINITION  BestFPPADRE in pRAIDA2.
ACCESSION   urn.local...1706824285476.474
VERSION
KEYWORDS    .
SOURCE      null
  ORGANISM  
            .
COMMENT     Resistance markers: Kanamycin This file was created using tools
            provided by Twist Bioscience.
FEATURES             Location/Qualifiers
     source          1..3951
                     /organism="BestFPPADRE in pRAIDA2"
     misc_feature_   1..629
     misc_feature_   630..3951
     misc_feature_   1661..1703
     misc_feature_   1801..1830
     misc_feature_   1927..2515
     misc_feature_   2655..2674
     misc_feature_   2698..3507
     misc_feature_   3607..3637
     misc_feature_   3704..3819
ORIGIN      
        1 aaccacgtct tcagacgccg atgctgatgc agcgaaatac gtggcggctt ggacattgaa
       61 ggccgcggca ggatcgggaa gtgcggttgg tatcggagct gtgtttggta gcggtagcgc
      121 ccaacaagct agtagctcag ctcaacaggc cagctcatcg gcccagcagg ctagctccag
      181 cgggagcgga tctgctgtcg gtattggggc agtattcggg tcgggctcag cgcagcaggc
      241 atcctcttcc gctcagcagg cctcatccag cgcacagcaa gcttcaagtt caggctctgg
      301 aagcgccgtg ggaatcggtg cagtatttgg gtccgggagt gcgcagcagg cgagttcatc
      361 agcccagcaa gcaagctctt cggctcaaca ggctagctca tccggatcag gatcggccgt
      421 agggattggg gctgtgttcg gttcagggtc ggcccaacaa gcgtcgtcct ccgcccaaca
      481 agcgtctagc tccgctcaac aggcatcatc tagtgggtcg ggttctgcgg tgggaattgg
      541 tgccgtattt ggaagcggct cggcgaagta cgtcgcggca tggacactga aagcggctgc
      601 cggtaccgga ggtgggagaa gacttgtgtt aacaatggag atcttcgaac aatacagacc
      661 ggagaacgga agttatgcta ccaatatggc actggctaac tcactgttcc tcatggattt
      721 gaatgagcgt aagcaattca gggccatgag tgataataca cagcctgagt ctgcatccgt
      781 gtggatgaag atcactggag gaataagctc tggtaagctt aatgacgggc aaaataaaac
      841 aacaaccaat cagtttatca atcagctcgg gggggatatt tataaattcc atgctgaaca
      901 actgggtgat tttaccttag ggattatggg aggatacgcg aatgcaaaag gtaaaacgat
      961 aaattacacg agcaacaaag ctgccagaaa cacactggat ggttattctg tcggggtata
     1021 cggtacgtgg tatcagaatg gggaaaatgc aacagggctc tttgctgaaa cttggatgca
     1081 atataactgg tttaatgcat cagtgaaagg tgacggactg gaagaagaaa aatataatct
     1141 gaatggttta accgcttctg caggtggggg atataacctg aatgtgcaca catggacatc
     1201 acctgaagga ataacaggtg aattctggtt acagcctcat ttgcaggctg tctggatggg
     1261 ggttacaccg gatacacatc aggaggataa cggaacggtg gtgcagggag cagggaaaaa
     1321 taatattcag acaaaagcag gtattcgtgc atcctggaag gtgaaaagca ccctggataa
     1381 ggataccggg cggaggttcc gtccgtatat agaggcaaac tggatccata acactcatga
     1441 atttggtgtt aaaatgagtg atgacagcca gttgttgtca ggtagccgaa atcagggaga
     1501 gataaagaca ggtattgaag gggtgattac tcaaaacttg tcagtgaatg gcggagtcgc
     1561 atatcaggca ggaggtcacg ggagcaatgc catctccgga gcactgggga taaaatacag
     1621 cttcggttag agcggccgcc accgctgagc aataactagc ataacccctt ggggcctcta
     1681 aacgggtctt gaggggtttt ttgctgaaag gaggaactat atccgggtaa cgaattcaag
     1741 cttgatatca ttcaggacga gcctcagact ccagcgtaac tggactgcaa tcaactcact
     1801 ggctcacctt cacgggtggg cctttcttcg gtagaagtca tctcatgacc aaaatccctt
     1861 aacgtgagtt acgcgcgcgt cgttccactg agcgtcagac cccgtagaaa agatcaaagg
     1921 atcttcttga gatccttttt ttctgcgcgt aatctgctgc ttgcaaacaa aaaaaccacc
     1981 gctaccagcg gtggtttgtt tgccggatca agagctacca actctttttc cgaaggtaac
     2041 tggcttcagc agagcgcaga taccaaatac tgttcttcta gtgtagccgt agttagccca
     2101 ccacttcaag aactctgtag caccgcctac atacctcgct ctgctaatcc tgttaccagt
     2161 ggctgctgcc agtggcgata agtcgtgtct taccgggttg gactcaagac gatagttacc
     2221 ggataaggcg cagcggtcgg gctgaacggg gggttcgtgc acacagccca gcttggagcg
     2281 aacgacctac accgaactga gatacctaca gcgtgagcta tgagaaagcg ccacgcttcc
     2341 cgaagggaga aaggcggaca ggtatccggt aagcggcagg gtcggaacag gagagcgcac
     2401 gagggagctt ccagggggaa acgcctggta tctttatagt cctgtcgggt ttcgccacct
     2461 ctgacttgag cgtcgatttt tgtgatgctc gtcagggggg cggagcctat ggaaaaacgc
     2521 cagcaacgcg gcctttttac ggttcctggc cttttgctgg ccttttgctc acatgttctt
     2581 tcctgcgtta tcccctgatt ctgtggataa ccgtattacc gcctttgagt gagctgatac
     2641 cgctcgcgca gaaaggccca cccgaaggtg agccaggtga ttacatttgg gccctcatta
     2701 gaaaaactca tcgagcatca aatgaaattg caatttattc atatcaggat tatcaatacc
     2761 atatttttga aaaagccgtt tctgtaatga aggagaaaac tcaccgaggc agttccatag
     2821 gatggcaaga tcctggtatc ggtctgcgat tccgactcgt ccaacatcaa tacaacctat
     2881 taatttcccc tcgtcaaaaa taaggttatc aagtgagaaa tcaccatgag tgacgactga
     2941 atccggtgag aatggcaaaa gtttatgcat ttctttccag acttgttcaa caggccagcc
     3001 attacgctcg tcatcaaaat cactcgcatc aaccaaaccg ttattcattc gtgattgcgc
     3061 ctgagcgagg cgaaatacgc gatcgctgtt aaaaggacaa ttacaaacag gaatcgagtg
     3121 caaccggcgc aggaacactg ccagcgcatc aacaatattt tcacctgaat caggatattc
     3181 ttctaatacc tggaacgctg tttttccggg gatcgcagtg gtgagtaacc atgcatcatc
     3241 aggagtacgg ataaaatgct tgatggtcgg aagtggcata aattccgtca gccagtttag
     3301 tctgaccatc tcatctgtaa catcattggc aacgctacct ttgccatgtt tcagaaacaa
     3361 ctctggcgca tcgggcttcc catacaagcg atagattgtc gcacctgatt gcccgacatt
     3421 atcgcgagcc catttatacc catataaatc agcatccatg ttggaattta atcgcggcct
     3481 cgacgtttcc cgttgaatat ggctcatagc tcctgaaaat ctcgataact caaaaaatac
     3541 gcccggtagt gatcttattt cattatggtg aaagttggaa cctcttacgt gccgatcaaa
     3601 aagacggtca aaagcctccg gtcggaggct tttgactttc tgctatggag gtcaggtatg
     3661 atttaaatgg tcagtattga gcgatatcta gagaattcgt ccaccacaat tcagcaaatt
     3721 gtgaacatca tcacgttcat ctttccctgg ttgccaatgg cccattttcc tgtcagtaac
     3781 gagaaggtcg cgaattcagg cgctttttag actggtcgta atgaaattct ttttaagagg
     3841 agatatacat aggtctcaca tgattaaatt aaaatttggt gtttttttta cagttttact
     3901 atcttcagca tatgcacatg gaacacctca aaatattact cacggtgtgt t
//
LOCUS       8mer_FLIC_L1            4026 bp    DNA     circular     19-NOV-2025
DEFINITION  FPHIVFLICH8M in pRAIDA2.
ACCESSION   urn.local...1705596749660.89
VERSION
KEYWORDS    .
SOURCE      null
  ORGANISM  
            .
COMMENT     Resistance markers: Kanamycin This file was created using tools
            provided by Twist Bioscience.
FEATURES             Location/Qualifiers
     source          1..4026
                     /organism="FPHIVFLICH8M in pRAIDA2"
     misc_feature_   1..704
     misc_feature_   705..4026
     misc_feature_   1736..1778
     misc_feature_   1876..1905
     misc_feature_   2002..2590
     misc_feature_   2730..2749
     misc_feature_   2773..3582
     misc_feature_   3682..3712
     misc_feature_   3779..3894
ORIGIN      
        1 aaccacgtct tcagatgctg atgcggatgc ggccgtagga attggcgctg tattcggcga
       61 cggcgatggt gcggtgggga tcggtgccgt gttcggggat ggcgatggtg ctgtcggcat
      121 cggtgcagtg tttggtgatg gagatggagc tgtcggaatt ggtgccgtat tcggttcggg
      181 ctcggctcaa caggcctcat catcagcaca agtaattaat acgaactcac tgagccttct
      241 tacgcaaaat aatttgaaca agagccaaag tgctttggga acagcaatcg aacgtctttc
      301 ctccggcttg cgcatcaact ctgctaaaga cgacgccgca ggtcaagcaa ttgctaatcg
      361 cttcacggca aatatcaaag ggcttactca agccagccgc aatgctaacg acggaatctc
      421 aattgcgcag accacagaag gggcgctgaa tgaaattaac aataacttac aacgtgtgcg
      481 tgagcttgcg gtgcagtctg cggcacagca agcttcttcg tcggggtcag gttcagcggt
      541 tggtatcgga gcagtctttg gagacggaga tggagccgtt ggcatcggtg cggtattcgg
      601 cgatggcgac ggagcggttg gaattggggc tgtgtttggt gacggcgacg gtgccgttgg
      661 gattggagcg gtatttggta ccggaggtgg gagaagactt gtgttaacaa tggagatctt
      721 cgaacaatac agaccggaga acggaagtta tgctaccaat atggcactgg ctaactcact
      781 gttcctcatg gatttgaatg agcgtaagca attcagggcc atgagtgata atacacagcc
      841 tgagtctgca tccgtgtgga tgaagatcac tggaggaata agctctggta agcttaatga
      901 cgggcaaaat aaaacaacaa ccaatcagtt tatcaatcag ctcggggggg atatttataa
      961 attccatgct gaacaactgg gtgattttac cttagggatt atgggaggat acgcgaatgc
     1021 aaaaggtaaa acgataaatt acacgagcaa caaagctgcc agaaacacac tggatggtta
     1081 ttctgtcggg gtatacggta cgtggtatca gaatggggaa aatgcaacag ggctctttgc
     1141 tgaaacttgg atgcaatata actggtttaa tgcatcagtg aaaggtgacg gactggaaga
     1201 agaaaaatat aatctgaatg gtttaaccgc ttctgcaggt gggggatata acctgaatgt
     1261 gcacacatgg acatcacctg aaggaataac aggtgaattc tggttacagc ctcatttgca
     1321 ggctgtctgg atgggggtta caccggatac acatcaggag gataacggaa cggtggtgca
     1381 gggagcaggg aaaaataata ttcagacaaa agcaggtatt cgtgcatcct ggaaggtgaa
     1441 aagcaccctg gataaggata ccgggcggag gttccgtccg tatatagagg caaactggat
     1501 ccataacact catgaatttg gtgttaaaat gagtgatgac agccagttgt tgtcaggtag
     1561 ccgaaatcag ggagagataa agacaggtat tgaaggggtg attactcaaa acttgtcagt
     1621 gaatggcgga gtcgcatatc aggcaggagg tcacgggagc aatgccatct ccggagcact
     1681 ggggataaaa tacagcttcg gttagagcgg ccgccaccgc tgagcaataa ctagcataac
     1741 cccttggggc ctctaaacgg gtcttgaggg gttttttgct gaaaggagga actatatccg
     1801 ggtaacgaat tcaagcttga tatcattcag gacgagcctc agactccagc gtaactggac
     1861 tgcaatcaac tcactggctc accttcacgg gtgggccttt cttcggtaga agtcatctca
     1921 tgaccaaaat cccttaacgt gagttacgcg cgcgtcgttc cactgagcgt cagaccccgt
     1981 agaaaagatc aaaggatctt cttgagatcc tttttttctg cgcgtaatct gctgcttgca
     2041 aacaaaaaaa ccaccgctac cagcggtggt ttgtttgccg gatcaagagc taccaactct
     2101 ttttccgaag gtaactggct tcagcagagc gcagatacca aatactgttc ttctagtgta
     2161 gccgtagtta gcccaccact tcaagaactc tgtagcaccg cctacatacc tcgctctgct
     2221 aatcctgtta ccagtggctg ctgccagtgg cgataagtcg tgtcttaccg ggttggactc
     2281 aagacgatag ttaccggata aggcgcagcg gtcgggctga acggggggtt cgtgcacaca
     2341 gcccagcttg gagcgaacga cctacaccga actgagatac ctacagcgtg agctatgaga
     2401 aagcgccacg cttcccgaag ggagaaaggc ggacaggtat ccggtaagcg gcagggtcgg
     2461 aacaggagag cgcacgaggg agcttccagg gggaaacgcc tggtatcttt atagtcctgt
     2521 cgggtttcgc cacctctgac ttgagcgtcg atttttgtga tgctcgtcag gggggcggag
     2581 cctatggaaa aacgccagca acgcggcctt tttacggttc ctggcctttt gctggccttt
     2641 tgctcacatg ttctttcctg cgttatcccc tgattctgtg gataaccgta ttaccgcctt
     2701 tgagtgagct gataccgctc gcgcagaaag gcccacccga aggtgagcca ggtgattaca
     2761 tttgggccct cattagaaaa actcatcgag catcaaatga aattgcaatt tattcatatc
     2821 aggattatca ataccatatt tttgaaaaag ccgtttctgt aatgaaggag aaaactcacc
     2881 gaggcagttc cataggatgg caagatcctg gtatcggtct gcgattccga ctcgtccaac
     2941 atcaatacaa cctattaatt tcccctcgtc aaaaataagg ttatcaagtg agaaatcacc
     3001 atgagtgacg actgaatccg gtgagaatgg caaaagttta tgcatttctt tccagacttg
     3061 ttcaacaggc cagccattac gctcgtcatc aaaatcactc gcatcaacca aaccgttatt
     3121 cattcgtgat tgcgcctgag cgaggcgaaa tacgcgatcg ctgttaaaag gacaattaca
     3181 aacaggaatc gagtgcaacc ggcgcaggaa cactgccagc gcatcaacaa tattttcacc
     3241 tgaatcagga tattcttcta atacctggaa cgctgttttt ccggggatcg cagtggtgag
     3301 taaccatgca tcatcaggag tacggataaa atgcttgatg gtcggaagtg gcataaattc
     3361 cgtcagccag tttagtctga ccatctcatc tgtaacatca ttggcaacgc tacctttgcc
     3421 atgtttcaga aacaactctg gcgcatcggg cttcccatac aagcgataga ttgtcgcacc
     3481 tgattgcccg acattatcgc gagcccattt atacccatat aaatcagcat ccatgttgga
     3541 atttaatcgc ggcctcgacg tttcccgttg aatatggctc atagctcctg aaaatctcga
     3601 taactcaaaa aatacgcccg gtagtgatct tatttcatta tggtgaaagt tggaacctct
     3661 tacgtgccga tcaaaaagac ggtcaaaagc ctccggtcgg aggcttttga ctttctgcta
     3721 tggaggtcag gtatgattta aatggtcagt attgagcgat atctagagaa ttcgtccacc
     3781 acaattcagc aaattgtgaa catcatcacg ttcatctttc cctggttgcc aatggcccat
     3841 tttcctgtca gtaacgagaa ggtcgcgaat tcaggcgctt tttagactgg tcgtaatgaa
     3901 attcttttta agaggagata tacataggtc tcacatgatt aaattaaaat ttggtgtttt
     3961 ttttacagtt ttactatctt cagcatatgc acatggaaca cctcaaaata ttactcacgg
     4021 tgtgtt
//
LOCUS       5mer_FLIC_L2            4206 bp    DNA     circular     19-NOV-2025
DEFINITION  BestFPNFLIC in pRAIDA2.
ACCESSION   urn.local...1706824285446.468
VERSION
KEYWORDS    .
SOURCE      null
  ORGANISM  
            .
COMMENT     Resistance markers: Kanamycin This file was created using tools
            provided by Twist Bioscience.
FEATURES             Location/Qualifiers
     source          1..4206
                     /organism="BestFPNFLIC in pRAIDA2"
     misc_feature_   1..884
     misc_feature_   885..4206
     misc_feature_   1916..1958
     misc_feature_   2056..2085
     misc_feature_   2182..2770
     misc_feature_   2910..2929
     misc_feature_   2953..3762
     misc_feature_   3862..3892
     misc_feature_   3959..4074
ORIGIN      
        1 aaccacgtct tcagatgccg acgcagacgc agcccaggtg atcaacacta acagcctgag
       61 cttacttacg caaaataact tgaataagtc ccagagtgcc ttaggtacag ctattgagcg
      121 tcttagctcc ggtcttcgta ttaatagtgc taaggacgac gccgctggac aagcgattgc
      181 gaatcgtttt acagcaaata tcaagggctt aacacaagca agtcgcaacg ctaacgacgg
      241 cattagcatt gcacagacca ccgagggtgc tcttaatgag atcaataaca atcttcaacg
      301 cgtccgcgaa ctggctgtac agtccgccag tgcttccagc gcctctagtg cctcatctgc
      361 ctctggctca ggttcagcgg taggcatcgg cgccgtattt gggagtgggt ctgcgcaaca
      421 ggctagcagt tccgctcagc aagcatcttc gtctgcacag caggccagtt cttccggatc
      481 tgggtcggcg gtgggcatcg gtgccgtatt cgggtcggga tcagcacaac aggcatcatc
      541 aagtgcgcag caagcctctt cctcggccca acaggcttca tcctcgggaa gcggtagtgc
      601 ggtcggcatc ggggccgttt tcggatcagg gagcgcgcag caggcgtctt cttcagctca
      661 gcaagccagc tctagtgctc aacaagcgtc gagtagcggg tcagggtcag ccgtcggtat
      721 cggggcggta tttgggagcg gaagcgcaca acaagcaagt tcgtcggccc agcaggcctc
      781 aagttccgca cagcaggcga gcagctcagg gtcaggcagc gcggttggga tcggagctgt
      841 ttttggatcg ggaagtggta ccggaggtgg gagaagactt gtgttaacaa tggagatctt
      901 cgaacaatac agaccggaga acggaagtta tgctaccaat atggcactgg ctaactcact
      961 gttcctcatg gatttgaatg agcgtaagca attcagggcc atgagtgata atacacagcc
     1021 tgagtctgca tccgtgtgga tgaagatcac tggaggaata agctctggta agcttaatga
     1081 cgggcaaaat aaaacaacaa ccaatcagtt tatcaatcag ctcggggggg atatttataa
     1141 attccatgct gaacaactgg gtgattttac cttagggatt atgggaggat acgcgaatgc
     1201 aaaaggtaaa acgataaatt acacgagcaa caaagctgcc agaaacacac tggatggtta
     1261 ttctgtcggg gtatacggta cgtggtatca gaatggggaa aatgcaacag ggctctttgc
     1321 tgaaacttgg atgcaatata actggtttaa tgcatcagtg aaaggtgacg gactggaaga
     1381 agaaaaatat aatctgaatg gtttaaccgc ttctgcaggt gggggatata acctgaatgt
     1441 gcacacatgg acatcacctg aaggaataac aggtgaattc tggttacagc ctcatttgca
     1501 ggctgtctgg atgggggtta caccggatac acatcaggag gataacggaa cggtggtgca
     1561 gggagcaggg aaaaataata ttcagacaaa agcaggtatt cgtgcatcct ggaaggtgaa
     1621 aagcaccctg gataaggata ccgggcggag gttccgtccg tatatagagg caaactggat
     1681 ccataacact catgaatttg gtgttaaaat gagtgatgac agccagttgt tgtcaggtag
     1741 ccgaaatcag ggagagataa agacaggtat tgaaggggtg attactcaaa acttgtcagt
     1801 gaatggcgga gtcgcatatc aggcaggagg tcacgggagc aatgccatct ccggagcact
     1861 ggggataaaa tacagcttcg gttagagcgg ccgccaccgc tgagcaataa ctagcataac
     1921 cccttggggc ctctaaacgg gtcttgaggg gttttttgct gaaaggagga actatatccg
     1981 ggtaacgaat tcaagcttga tatcattcag gacgagcctc agactccagc gtaactggac
     2041 tgcaatcaac tcactggctc accttcacgg gtgggccttt cttcggtaga agtcatctca
     2101 tgaccaaaat cccttaacgt gagttacgcg cgcgtcgttc cactgagcgt cagaccccgt
     2161 agaaaagatc aaaggatctt cttgagatcc tttttttctg cgcgtaatct gctgcttgca
     2221 aacaaaaaaa ccaccgctac cagcggtggt ttgtttgccg gatcaagagc taccaactct
     2281 ttttccgaag gtaactggct tcagcagagc gcagatacca aatactgttc ttctagtgta
     2341 gccgtagtta gcccaccact tcaagaactc tgtagcaccg cctacatacc tcgctctgct
     2401 aatcctgtta ccagtggctg ctgccagtgg cgataagtcg tgtcttaccg ggttggactc
     2461 aagacgatag ttaccggata aggcgcagcg gtcgggctga acggggggtt cgtgcacaca
     2521 gcccagcttg gagcgaacga cctacaccga actgagatac ctacagcgtg agctatgaga
     2581 aagcgccacg cttcccgaag ggagaaaggc ggacaggtat ccggtaagcg gcagggtcgg
     2641 aacaggagag cgcacgaggg agcttccagg gggaaacgcc tggtatcttt atagtcctgt
     2701 cgggtttcgc cacctctgac ttgagcgtcg atttttgtga tgctcgtcag gggggcggag
     2761 cctatggaaa aacgccagca acgcggcctt tttacggttc ctggcctttt gctggccttt
     2821 tgctcacatg ttctttcctg cgttatcccc tgattctgtg gataaccgta ttaccgcctt
     2881 tgagtgagct gataccgctc gcgcagaaag gcccacccga aggtgagcca ggtgattaca
     2941 tttgggccct cattagaaaa actcatcgag catcaaatga aattgcaatt tattcatatc
     3001 aggattatca ataccatatt tttgaaaaag ccgtttctgt aatgaaggag aaaactcacc
     3061 gaggcagttc cataggatgg caagatcctg gtatcggtct gcgattccga ctcgtccaac
     3121 atcaatacaa cctattaatt tcccctcgtc aaaaataagg ttatcaagtg agaaatcacc
     3181 atgagtgacg actgaatccg gtgagaatgg caaaagttta tgcatttctt tccagacttg
     3241 ttcaacaggc cagccattac gctcgtcatc aaaatcactc gcatcaacca aaccgttatt
     3301 cattcgtgat tgcgcctgag cgaggcgaaa tacgcgatcg ctgttaaaag gacaattaca
     3361 aacaggaatc gagtgcaacc ggcgcaggaa cactgccagc gcatcaacaa tattttcacc
     3421 tgaatcagga tattcttcta atacctggaa cgctgttttt ccggggatcg cagtggtgag
     3481 taaccatgca tcatcaggag tacggataaa atgcttgatg gtcggaagtg gcataaattc
     3541 cgtcagccag tttagtctga ccatctcatc tgtaacatca ttggcaacgc tacctttgcc
     3601 atgtttcaga aacaactctg gcgcatcggg cttcccatac aagcgataga ttgtcgcacc
     3661 tgattgcccg acattatcgc gagcccattt atacccatat aaatcagcat ccatgttgga
     3721 atttaatcgc ggcctcgacg tttcccgttg aatatggctc atagctcctg aaaatctcga
     3781 taactcaaaa aatacgcccg gtagtgatct tatttcatta tggtgaaagt tggaacctct
     3841 tacgtgccga tcaaaaagac ggtcaaaagc ctccggtcgg aggcttttga ctttctgcta
     3901 tggaggtcag gtatgattta aatggtcagt attgagcgat atctagagaa ttcgtccacc
     3961 acaattcagc aaattgtgaa catcatcacg ttcatctttc cctggttgcc aatggcccat
     4021 tttcctgtca gtaacgagaa ggtcgcgaat tcaggcgctt tttagactgg tcgtaatgaa
     4081 attcttttta agaggagata tacataggtc tcacatgatt aaattaaaat ttggtgtttt
     4141 ttttacagtt ttactatctt cagcatatgc acatggaaca cctcaaaata ttactcacgg
     4201 tgtgtt
//
LOCUS       5mer_HT_FLIC_L2         4206 bp    DNA     circular     19-NOV-2025
DEFINITION  5mer_HT_FLIC_AQQA in pRAIDA2.
ACCESSION   urn.local...1718210210642.166
VERSION
KEYWORDS    .
SOURCE      null
  ORGANISM  
            .
COMMENT     Resistance markers: Kanamycin This file was created using tools
            provided by Twist Bioscience.
FEATURES             Location/Qualifiers
     source          1..4206
                     /organism="5mer_HT_FLIC_AQQA in pRAIDA2"
     misc_feature_   1..884
     misc_feature_   885..4206
     misc_feature_   1916..1958
     misc_feature_   2056..2085
     misc_feature_   2182..2770
     misc_feature_   2910..2929
     misc_feature_   2953..3762
     misc_feature_   3862..3892
     misc_feature_   3959..4074
ORIGIN      
        1 aaccacgtct tcagacgcag acgcggacgc cgcccaagtc attaacacta actctctttc
       61 attgctgaca cagaacaact tgaataaaag ccaaagcgct ctgggaactg ctattgagcg
      121 cctttccagc gggcttcgta ttaattcggc taaggatgat gcagcgggac aggcaattgc
      181 gaatcgcttc acagcaaaca tcaagggttt gacacaggcg agtcgtaatg cgaacgatgg
      241 aatttctatt gcccagacta ctgaaggggc tttgaacgag atcaacaata acctgcagcg
      301 cgtacgtgaa ttggcggtgc aatccgcgtc agcaagctcg gcatcctcgg cttcatcagc
      361 tagtggttcc ggaagcgcag tcggaattgg ggcagtgttc ggcagtggat cggcacagca
      421 ggcttccagc tcagcccagc aggcgtcttc ctctgcacaa caggcttcat cttccggtag
      481 tggatcagca gttactatcg gcgcggtgtt tggctcgggc tcggcgcaac aggcctcgag
      541 ttcagcacaa caggcgtcct catcagcgca gcaagcctcg tctagtggtt cggggtctgc
      601 agtggggctt ggagctgtct tcggttcagg cagcgcgcaa caagcgagca gttcagccca
      661 acaggcttcc tcctcggctc aacaggcatc tagttcaggg agtggtagtg cagttggtat
      721 tggtgctatg tttgggtctg gatcagcaca acaagctagt agcagtgccc aacaagccag
      781 cagttcagct caacaggctt caagctcagg atcgggtagc gctgttggta tcggggcggt
      841 ttttggaagt ggctccggta ccggaggtgg gagaagactt gtgttaacaa tggagatctt
      901 cgaacaatac agaccggaga acggaagtta tgctaccaat atggcactgg ctaactcact
      961 gttcctcatg gatttgaatg agcgtaagca attcagggcc atgagtgata atacacagcc
     1021 tgagtctgca tccgtgtgga tgaagatcac tggaggaata agctctggta agcttaatga
     1081 cgggcaaaat aaaacaacaa ccaatcagtt tatcaatcag ctcggggggg atatttataa
     1141 attccatgct gaacaactgg gtgattttac cttagggatt atgggaggat acgcgaatgc
     1201 aaaaggtaaa acgataaatt acacgagcaa caaagctgcc agaaacacac tggatggtta
     1261 ttctgtcggg gtatacggta cgtggtatca gaatggggaa aatgcaacag ggctctttgc
     1321 tgaaacttgg atgcaatata actggtttaa tgcatcagtg aaaggtgacg gactggaaga
     1381 agaaaaatat aatctgaatg gtttaaccgc ttctgcaggt gggggatata acctgaatgt
     1441 gcacacatgg acatcacctg aaggaataac aggtgaattc tggttacagc ctcatttgca
     1501 ggctgtctgg atgggggtta caccggatac acatcaggag gataacggaa cggtggtgca
     1561 gggagcaggg aaaaataata ttcagacaaa agcaggtatt cgtgcatcct ggaaggtgaa
     1621 aagcaccctg gataaggata ccgggcggag gttccgtccg tatatagagg caaactggat
     1681 ccataacact catgaatttg gtgttaaaat gagtgatgac agccagttgt tgtcaggtag
     1741 ccgaaatcag ggagagataa agacaggtat tgaaggggtg attactcaaa acttgtcagt
     1801 gaatggcgga gtcgcatatc aggcaggagg tcacgggagc aatgccatct ccggagcact
     1861 ggggataaaa tacagcttcg gttagagcgg ccgccaccgc tgagcaataa ctagcataac
     1921 cccttggggc ctctaaacgg gtcttgaggg gttttttgct gaaaggagga actatatccg
     1981 ggtaacgaat tcaagcttga tatcattcag gacgagcctc agactccagc gtaactggac
     2041 tgcaatcaac tcactggctc accttcacgg gtgggccttt cttcggtaga agtcatctca
     2101 tgaccaaaat cccttaacgt gagttacgcg cgcgtcgttc cactgagcgt cagaccccgt
     2161 agaaaagatc aaaggatctt cttgagatcc tttttttctg cgcgtaatct gctgcttgca
     2221 aacaaaaaaa ccaccgctac cagcggtggt ttgtttgccg gatcaagagc taccaactct
     2281 ttttccgaag gtaactggct tcagcagagc gcagatacca aatactgttc ttctagtgta
     2341 gccgtagtta gcccaccact tcaagaactc tgtagcaccg cctacatacc tcgctctgct
     2401 aatcctgtta ccagtggctg ctgccagtgg cgataagtcg tgtcttaccg ggttggactc
     2461 aagacgatag ttaccggata aggcgcagcg gtcgggctga acggggggtt cgtgcacaca
     2521 gcccagcttg gagcgaacga cctacaccga actgagatac ctacagcgtg agctatgaga
     2581 aagcgccacg cttcccgaag ggagaaaggc ggacaggtat ccggtaagcg gcagggtcgg
     2641 aacaggagag cgcacgaggg agcttccagg gggaaacgcc tggtatcttt atagtcctgt
     2701 cgggtttcgc cacctctgac ttgagcgtcg atttttgtga tgctcgtcag gggggcggag
     2761 cctatggaaa aacgccagca acgcggcctt tttacggttc ctggcctttt gctggccttt
     2821 tgctcacatg ttctttcctg cgttatcccc tgattctgtg gataaccgta ttaccgcctt
     2881 tgagtgagct gataccgctc gcgcagaaag gcccacccga aggtgagcca ggtgattaca
     2941 tttgggccct cattagaaaa actcatcgag catcaaatga aattgcaatt tattcatatc
     3001 aggattatca ataccatatt tttgaaaaag ccgtttctgt aatgaaggag aaaactcacc
     3061 gaggcagttc cataggatgg caagatcctg gtatcggtct gcgattccga ctcgtccaac
     3121 atcaatacaa cctattaatt tcccctcgtc aaaaataagg ttatcaagtg agaaatcacc
     3181 atgagtgacg actgaatccg gtgagaatgg caaaagttta tgcatttctt tccagacttg
     3241 ttcaacaggc cagccattac gctcgtcatc aaaatcactc gcatcaacca aaccgttatt
     3301 cattcgtgat tgcgcctgag cgaggcgaaa tacgcgatcg ctgttaaaag gacaattaca
     3361 aacaggaatc gagtgcaacc ggcgcaggaa cactgccagc gcatcaacaa tattttcacc
     3421 tgaatcagga tattcttcta atacctggaa cgctgttttt ccggggatcg cagtggtgag
     3481 taaccatgca tcatcaggag tacggataaa atgcttgatg gtcggaagtg gcataaattc
     3541 cgtcagccag tttagtctga ccatctcatc tgtaacatca ttggcaacgc tacctttgcc
     3601 atgtttcaga aacaactctg gcgcatcggg cttcccatac aagcgataga ttgtcgcacc
     3661 tgattgcccg acattatcgc gagcccattt atacccatat aaatcagcat ccatgttgga
     3721 atttaatcgc ggcctcgacg tttcccgttg aatatggctc atagctcctg aaaatctcga
     3781 taactcaaaa aatacgcccg gtagtgatct tatttcatta tggtgaaagt tggaacctct
     3841 tacgtgccga tcaaaaagac ggtcaaaagc ctccggtcgg aggcttttga ctttctgcta
     3901 tggaggtcag gtatgattta aatggtcagt attgagcgat atctagagaa ttcgtccacc
     3961 acaattcagc aaattgtgaa catcatcacg ttcatctttc cctggttgcc aatggcccat
     4021 tttcctgtca gtaacgagaa ggtcgcgaat tcaggcgctt tttagactgg tcgtaatgaa
     4081 attcttttta agaggagata tacataggtc tcacatgatt aaattaaaat ttggtgtttt
     4141 ttttacagtt ttactatctt cagcatatgc acatggaaca cctcaaaata ttactcacgg
     4201 tgtgtt
//
LOCUS       5mer_HT_FLIC_PAD        4233 bp    DNA     circular     19-NOV-2025
DEFINITION  5merHTFLICPADRE in pRAIDA2.
ACCESSION   urn.local...1725045494009.30
VERSION
KEYWORDS    .
SOURCE      null
  ORGANISM  
            .
COMMENT     Resistance markers: Kanamycin This file was created using tools
            provided by Twist Bioscience.
FEATURES             Location/Qualifiers
     source          1..4233
                     /organism="5merHTFLICPADRE in pRAIDA2"
     misc_feature_   1..911
     misc_feature_   912..4233
     misc_feature_   1943..1985
     misc_feature_   2083..2112
     misc_feature_   2209..2797
     misc_feature_   2937..2956
     misc_feature_   2980..3789
     misc_feature_   3889..3919
     misc_feature_   3986..4101
ORIGIN      
        1 aaccacgtct tcagatgccg acgctgatgc tgcgcaagtg attaatacga attcattatc
       61 attacttaca cagaataatt tgaacaaaag ccagtccgcg ttaggaaccg ccattgagcg
      121 cctgtccagc gggctgcgta ttaactctgc taaagacgat gctgcaggtc aagcaatcgc
      181 aaatcgtttc acagccaaca tcaagggatt aacacaggct tcccgcaacg caaacgatgg
      241 cattagcatt gcccaaacaa ctgaaggagc gttaaatgag atcaataaca acctgcagcg
      301 tgtacgtgag ttagctgtgc aatcagcagg tagtggatct ggatcgggaa gtgccaaata
      361 cgtcgcagcg tggacactga aggctgcggc tggctcaggg agcgccgtag gtatcggtgc
      421 agtgtttgga tcgggatccg cgcaacaagc gagttccagc gcacagcagg cctcgagtag
      481 tgcccaacag gcatcgtcgt ctggatcagg ttcggctgta acgattggtg ctgtattcgg
      541 gtcgggatcg gcgcagcagg cctcgtcttc cgcacagcag gctagcagta gcgctcagca
      601 ggcgtcatca tcggggtctg gctctgcggt aggtttaggt gcagttttcg gtagcggtag
      661 cgctcagcaa gcatcctcgt ctgctcagca agccagctcc agtgctcaac aggcgtcgag
      721 tagcggaagc gggagtgccg tcggtattgg tgccatgttc ggcagtggaa gtgctcagca
      781 agctagctca tcggcacagc aggcttcctc tagtgcgcaa caagcttcgt catccgggag
      841 tggatcggca gtaggaattg gtgctgtgtt tggctcgggg tctggtaccg gaggtgggag
      901 aagacttgtg ttaacaatgg agatcttcga acaatacaga ccggagaacg gaagttatgc
      961 taccaatatg gcactggcta actcactgtt cctcatggat ttgaatgagc gtaagcaatt
     1021 cagggccatg agtgataata cacagcctga gtctgcatcc gtgtggatga agatcactgg
     1081 aggaataagc tctggtaagc ttaatgacgg gcaaaataaa acaacaacca atcagtttat
     1141 caatcagctc gggggggata tttataaatt ccatgctgaa caactgggtg attttacctt
     1201 agggattatg ggaggatacg cgaatgcaaa aggtaaaacg ataaattaca cgagcaacaa
     1261 agctgccaga aacacactgg atggttattc tgtcggggta tacggtacgt ggtatcagaa
     1321 tggggaaaat gcaacagggc tctttgctga aacttggatg caatataact ggtttaatgc
     1381 atcagtgaaa ggtgacggac tggaagaaga aaaatataat ctgaatggtt taaccgcttc
     1441 tgcaggtggg ggatataacc tgaatgtgca cacatggaca tcacctgaag gaataacagg
     1501 tgaattctgg ttacagcctc atttgcaggc tgtctggatg ggggttacac cggatacaca
     1561 tcaggaggat aacggaacgg tggtgcaggg agcagggaaa aataatattc agacaaaagc
     1621 aggtattcgt gcatcctgga aggtgaaaag caccctggat aaggataccg ggcggaggtt
     1681 ccgtccgtat atagaggcaa actggatcca taacactcat gaatttggtg ttaaaatgag
     1741 tgatgacagc cagttgttgt caggtagccg aaatcaggga gagataaaga caggtattga
     1801 aggggtgatt actcaaaact tgtcagtgaa tggcggagtc gcatatcagg caggaggtca
     1861 cgggagcaat gccatctccg gagcactggg gataaaatac agcttcggtt agagcggccg
     1921 ccaccgctga gcaataacta gcataacccc ttggggcctc taaacgggtc ttgaggggtt
     1981 ttttgctgaa aggaggaact atatccgggt aacgaattca agcttgatat cattcaggac
     2041 gagcctcaga ctccagcgta actggactgc aatcaactca ctggctcacc ttcacgggtg
     2101 ggcctttctt cggtagaagt catctcatga ccaaaatccc ttaacgtgag ttacgcgcgc
     2161 gtcgttccac tgagcgtcag accccgtaga aaagatcaaa ggatcttctt gagatccttt
     2221 ttttctgcgc gtaatctgct gcttgcaaac aaaaaaacca ccgctaccag cggtggtttg
     2281 tttgccggat caagagctac caactctttt tccgaaggta actggcttca gcagagcgca
     2341 gataccaaat actgttcttc tagtgtagcc gtagttagcc caccacttca agaactctgt
     2401 agcaccgcct acatacctcg ctctgctaat cctgttacca gtggctgctg ccagtggcga
     2461 taagtcgtgt cttaccgggt tggactcaag acgatagtta ccggataagg cgcagcggtc
     2521 gggctgaacg gggggttcgt gcacacagcc cagcttggag cgaacgacct acaccgaact
     2581 gagataccta cagcgtgagc tatgagaaag cgccacgctt cccgaaggga gaaaggcgga
     2641 caggtatccg gtaagcggca gggtcggaac aggagagcgc acgagggagc ttccaggggg
     2701 aaacgcctgg tatctttata gtcctgtcgg gtttcgccac ctctgacttg agcgtcgatt
     2761 tttgtgatgc tcgtcagggg ggcggagcct atggaaaaac gccagcaacg cggccttttt
     2821 acggttcctg gccttttgct ggccttttgc tcacatgttc tttcctgcgt tatcccctga
     2881 ttctgtggat aaccgtatta ccgcctttga gtgagctgat accgctcgcg cagaaaggcc
     2941 cacccgaagg tgagccaggt gattacattt gggccctcat tagaaaaact catcgagcat
     3001 caaatgaaat tgcaatttat tcatatcagg attatcaata ccatattttt gaaaaagccg
     3061 tttctgtaat gaaggagaaa actcaccgag gcagttccat aggatggcaa gatcctggta
     3121 tcggtctgcg attccgactc gtccaacatc aatacaacct attaatttcc cctcgtcaaa
     3181 aataaggtta tcaagtgaga aatcaccatg agtgacgact gaatccggtg agaatggcaa
     3241 aagtttatgc atttctttcc agacttgttc aacaggccag ccattacgct cgtcatcaaa
     3301 atcactcgca tcaaccaaac cgttattcat tcgtgattgc gcctgagcga ggcgaaatac
     3361 gcgatcgctg ttaaaaggac aattacaaac aggaatcgag tgcaaccggc gcaggaacac
     3421 tgccagcgca tcaacaatat tttcacctga atcaggatat tcttctaata cctggaacgc
     3481 tgtttttccg gggatcgcag tggtgagtaa ccatgcatca tcaggagtac ggataaaatg
     3541 cttgatggtc ggaagtggca taaattccgt cagccagttt agtctgacca tctcatctgt
     3601 aacatcattg gcaacgctac ctttgccatg tttcagaaac aactctggcg catcgggctt
     3661 cccatacaag cgatagattg tcgcacctga ttgcccgaca ttatcgcgag cccatttata
     3721 cccatataaa tcagcatcca tgttggaatt taatcgcggc ctcgacgttt cccgttgaat
     3781 atggctcata gctcctgaaa atctcgataa ctcaaaaaat acgcccggta gtgatcttat
     3841 ttcattatgg tgaaagttgg aacctcttac gtgccgatca aaaagacggt caaaagcctc
     3901 cggtcggagg cttttgactt tctgctatgg aggtcaggta tgatttaaat ggtcagtatt
     3961 gagcgatatc tagagaattc gtccaccaca attcagcaaa ttgtgaacat catcacgttc
     4021 atctttccct ggttgccaat ggcccatttt cctgtcagta acgagaaggt cgcgaattca
     4081 ggcgcttttt agactggtcg taatgaaatt ctttttaaga ggagatatac ataggtctca
     4141 catgattaaa ttaaaatttg gtgttttttt tacagtttta ctatcttcag catatgcaca
     4201 tggaacacct caaaatatta ctcacggtgt gtt
//
LOCUS       5mer_rSIP_L2            4236 bp    DNA     circular     19-NOV-2025
DEFINITION  BestFPNrSIP in pRAIDA2.
ACCESSION   urn.local...1706824285461.471
VERSION
KEYWORDS    .
SOURCE      null
  ORGANISM  
            .
COMMENT     Resistance markers: Kanamycin This file was created using tools
            provided by Twist Bioscience.
FEATURES             Location/Qualifiers
     source          1..4236
                     /organism="BestFPNrSIP in pRAIDA2"
     misc_feature_   1..914
     misc_feature_   915..4236
     misc_feature_   1946..1988
     misc_feature_   2086..2115
     misc_feature_   2212..2800
     misc_feature_   2940..2959
     misc_feature_   2983..3792
     misc_feature_   3892..3922
     misc_feature_   3989..4104
ORIGIN      
        1 aaccacgtct tcagatgctg acgctgatgc agcatctgta gcttcagtac aagcacaaga
       61 aacagataca acatggactg ctcgcaccgt atcggaggtc aaagccgact tagtcaaaca
      121 agataataag agtagttaca cagtaaagta cggcgacacc cttagcgtta tcagcgaggc
      181 catgagtatc gacatgaacg tgttagcaaa aattaataac attgcagata ttaacttaat
      241 ctaccccgaa accactttga cggtaacgta cgatcagaaa agccatacag cgacgtcgat
      301 gaagatcgaa acgccagcca ctaatgcggc gggccagaca acagccaccg tggaccttaa
      361 gactaaccaa gtctcggtgg cagaccaaaa ggtagggagc gggtccgccg tagggatcgg
      421 tgcggtcttc ggttctggat cagcgcaaca ggcttcatca agtgcacagc aagcaagctc
      481 gtctgcacaa caagcgtcat cgtccggcag cggttcggcg gtcggaatcg gggccgtatt
      541 cgggtcaggc agtgctcaac aggcatcgtc cagtgcccaa caggcatcat cctccgccca
      601 gcaggcatcg agttccggat cggggtccgc tgtgggcatc ggtgcagtgt ttggctctgg
      661 tagcgcacaa caggccagct catccgcgca gcaggctagc tcatcagcgc agcaagcatc
      721 atcgtcaggg tcaggatcag ccgttggaat tggcgcagtt ttcggtagtg ggtccgcgca
      781 acaggcctct agttctgcgc agcaggcgtc gtcctctgca cagcaggcat ccagcagtgg
      841 gagtggcagc gcagtgggta tcggcgcggt ctttggttca gggtcgggta ccggaggtgg
      901 gagaagactt gtgttaacaa tggagatctt cgaacaatac agaccggaga acggaagtta
      961 tgctaccaat atggcactgg ctaactcact gttcctcatg gatttgaatg agcgtaagca
     1021 attcagggcc atgagtgata atacacagcc tgagtctgca tccgtgtgga tgaagatcac
     1081 tggaggaata agctctggta agcttaatga cgggcaaaat aaaacaacaa ccaatcagtt
     1141 tatcaatcag ctcggggggg atatttataa attccatgct gaacaactgg gtgattttac
     1201 cttagggatt atgggaggat acgcgaatgc aaaaggtaaa acgataaatt acacgagcaa
     1261 caaagctgcc agaaacacac tggatggtta ttctgtcggg gtatacggta cgtggtatca
     1321 gaatggggaa aatgcaacag ggctctttgc tgaaacttgg atgcaatata actggtttaa
     1381 tgcatcagtg aaaggtgacg gactggaaga agaaaaatat aatctgaatg gtttaaccgc
     1441 ttctgcaggt gggggatata acctgaatgt gcacacatgg acatcacctg aaggaataac
     1501 aggtgaattc tggttacagc ctcatttgca ggctgtctgg atgggggtta caccggatac
     1561 acatcaggag gataacggaa cggtggtgca gggagcaggg aaaaataata ttcagacaaa
     1621 agcaggtatt cgtgcatcct ggaaggtgaa aagcaccctg gataaggata ccgggcggag
     1681 gttccgtccg tatatagagg caaactggat ccataacact catgaatttg gtgttaaaat
     1741 gagtgatgac agccagttgt tgtcaggtag ccgaaatcag ggagagataa agacaggtat
     1801 tgaaggggtg attactcaaa acttgtcagt gaatggcgga gtcgcatatc aggcaggagg
     1861 tcacgggagc aatgccatct ccggagcact ggggataaaa tacagcttcg gttagagcgg
     1921 ccgccaccgc tgagcaataa ctagcataac cccttggggc ctctaaacgg gtcttgaggg
     1981 gttttttgct gaaaggagga actatatccg ggtaacgaat tcaagcttga tatcattcag
     2041 gacgagcctc agactccagc gtaactggac tgcaatcaac tcactggctc accttcacgg
     2101 gtgggccttt cttcggtaga agtcatctca tgaccaaaat cccttaacgt gagttacgcg
     2161 cgcgtcgttc cactgagcgt cagaccccgt agaaaagatc aaaggatctt cttgagatcc
     2221 tttttttctg cgcgtaatct gctgcttgca aacaaaaaaa ccaccgctac cagcggtggt
     2281 ttgtttgccg gatcaagagc taccaactct ttttccgaag gtaactggct tcagcagagc
     2341 gcagatacca aatactgttc ttctagtgta gccgtagtta gcccaccact tcaagaactc
     2401 tgtagcaccg cctacatacc tcgctctgct aatcctgtta ccagtggctg ctgccagtgg
     2461 cgataagtcg tgtcttaccg ggttggactc aagacgatag ttaccggata aggcgcagcg
     2521 gtcgggctga acggggggtt cgtgcacaca gcccagcttg gagcgaacga cctacaccga
     2581 actgagatac ctacagcgtg agctatgaga aagcgccacg cttcccgaag ggagaaaggc
     2641 ggacaggtat ccggtaagcg gcagggtcgg aacaggagag cgcacgaggg agcttccagg
     2701 gggaaacgcc tggtatcttt atagtcctgt cgggtttcgc cacctctgac ttgagcgtcg
     2761 atttttgtga tgctcgtcag gggggcggag cctatggaaa aacgccagca acgcggcctt
     2821 tttacggttc ctggcctttt gctggccttt tgctcacatg ttctttcctg cgttatcccc
     2881 tgattctgtg gataaccgta ttaccgcctt tgagtgagct gataccgctc gcgcagaaag
     2941 gcccacccga aggtgagcca ggtgattaca tttgggccct cattagaaaa actcatcgag
     3001 catcaaatga aattgcaatt tattcatatc aggattatca ataccatatt tttgaaaaag
     3061 ccgtttctgt aatgaaggag aaaactcacc gaggcagttc cataggatgg caagatcctg
     3121 gtatcggtct gcgattccga ctcgtccaac atcaatacaa cctattaatt tcccctcgtc
     3181 aaaaataagg ttatcaagtg agaaatcacc atgagtgacg actgaatccg gtgagaatgg
     3241 caaaagttta tgcatttctt tccagacttg ttcaacaggc cagccattac gctcgtcatc
     3301 aaaatcactc gcatcaacca aaccgttatt cattcgtgat tgcgcctgag cgaggcgaaa
     3361 tacgcgatcg ctgttaaaag gacaattaca aacaggaatc gagtgcaacc ggcgcaggaa
     3421 cactgccagc gcatcaacaa tattttcacc tgaatcagga tattcttcta atacctggaa
     3481 cgctgttttt ccggggatcg cagtggtgag taaccatgca tcatcaggag tacggataaa
     3541 atgcttgatg gtcggaagtg gcataaattc cgtcagccag tttagtctga ccatctcatc
     3601 tgtaacatca ttggcaacgc tacctttgcc atgtttcaga aacaactctg gcgcatcggg
     3661 cttcccatac aagcgataga ttgtcgcacc tgattgcccg acattatcgc gagcccattt
     3721 atacccatat aaatcagcat ccatgttgga atttaatcgc ggcctcgacg tttcccgttg
     3781 aatatggctc atagctcctg aaaatctcga taactcaaaa aatacgcccg gtagtgatct
     3841 tatttcatta tggtgaaagt tggaacctct tacgtgccga tcaaaaagac ggtcaaaagc
     3901 ctccggtcgg aggcttttga ctttctgcta tggaggtcag gtatgattta aatggtcagt
     3961 attgagcgat atctagagaa ttcgtccacc acaattcagc aaattgtgaa catcatcacg
     4021 ttcatctttc cctggttgcc aatggcccat tttcctgtca gtaacgagaa ggtcgcgaat
     4081 tcaggcgctt tttagactgg tcgtaatgaa attcttttta agaggagata tacataggtc
     4141 tcacatgatt aaattaaaat ttggtgtttt ttttacagtt ttactatctt cagcatatgc
     4201 acatggaaca cctcaaaata ttactcacgg tgtgtt
//
LOCUS       5mer_HT_MASTO_FL        4299 bp    DNA     circular     19-NOV-2025
DEFINITION  5merHTMASTOFLICPADRE in pRAIDA2.
ACCESSION   urn.local...1725045494034.33
VERSION
KEYWORDS    .
SOURCE      null
  ORGANISM  
            .
COMMENT     Resistance markers: Kanamycin This file was created using tools
            provided by Twist Bioscience.
FEATURES             Location/Qualifiers
     source          1..4299
                     /organism="5merHTMASTOFLICPADRE in pRAIDA2"
     misc_feature_   1..977
     misc_feature_   978..4299
     misc_feature_   2009..2051
     misc_feature_   2149..2178
     misc_feature_   2275..2863
     misc_feature_   3003..3022
     misc_feature_   3046..3855
     misc_feature_   3955..3985
     misc_feature_   4052..4167
ORIGIN      
        1 aaccacgtct tcagatgctg atgcggatgc catcaattgg aaaggtatcg ctgcaatggc
       61 caaaaaactt ctgggaagtg gatctggctc ggggagcgcc caggtaatta atacaaattc
      121 ccttagcctt ctgacgcaaa acaaccttaa taagagccaa tcagcgctgg gtactgcaat
      181 cgaacgcctg agcagtggtt tacgtatcaa cagcgctaag gatgatgccg caggacaagc
      241 tattgccaat cgcttcactg cgaacattaa ggggctgacc caggcatcac gcaatgcaaa
      301 cgatgggatc tctatcgcac aaactacaga gggagctctt aatgaaatca ataataacct
      361 tcagcgcgtt cgtgaactgg ctgtgcaaag cgccggaagc ggaagtggta gtgggtccgc
      421 gaaatacgtg gccgcttgga ccctgaaggc tgcagccggt tctgggtccg ccgtaggaat
      481 tggagccgtg ttcggtagcg ggtcagcgca gcaggcatct tcgtctgcac agcaagcgtc
      541 gagctctgcg caacaggcta gctcgtctgg atccgggtca gccgttacta tcggtgctgt
      601 ctttggatcc gggagtgcgc aacaggcttc gtcctcagca cagcaggctt cgtcgtcagc
      661 acaacaggca agttcgtcag gttcggggag cgctgtcggg ttaggggccg tatttggctc
      721 gggctccgcc caacaagcat cgagcagcgc ccagcaggct tcgtcttccg cgcagcaagc
      781 gtcttcatca ggatcgggct cagccgttgg cattggggcg atgttcggga gcggctccgc
      841 acagcaggcg tcatcttctg cacaacaagc gtcgtcatct gctcaacaag catcttcgag
      901 tggctccgga agcgcggtcg gtatcggagc tgtatttggt tccggcagtg gtaccggagg
      961 tgggagaaga cttgtgttaa caatggagat cttcgaacaa tacagaccgg agaacggaag
     1021 ttatgctacc aatatggcac tggctaactc actgttcctc atggatttga atgagcgtaa
     1081 gcaattcagg gccatgagtg ataatacaca gcctgagtct gcatccgtgt ggatgaagat
     1141 cactggagga ataagctctg gtaagcttaa tgacgggcaa aataaaacaa caaccaatca
     1201 gtttatcaat cagctcgggg gggatattta taaattccat gctgaacaac tgggtgattt
     1261 taccttaggg attatgggag gatacgcgaa tgcaaaaggt aaaacgataa attacacgag
     1321 caacaaagct gccagaaaca cactggatgg ttattctgtc ggggtatacg gtacgtggta
     1381 tcagaatggg gaaaatgcaa cagggctctt tgctgaaact tggatgcaat ataactggtt
     1441 taatgcatca gtgaaaggtg acggactgga agaagaaaaa tataatctga atggtttaac
     1501 cgcttctgca ggtgggggat ataacctgaa tgtgcacaca tggacatcac ctgaaggaat
     1561 aacaggtgaa ttctggttac agcctcattt gcaggctgtc tggatggggg ttacaccgga
     1621 tacacatcag gaggataacg gaacggtggt gcagggagca gggaaaaata atattcagac
     1681 aaaagcaggt attcgtgcat cctggaaggt gaaaagcacc ctggataagg ataccgggcg
     1741 gaggttccgt ccgtatatag aggcaaactg gatccataac actcatgaat ttggtgttaa
     1801 aatgagtgat gacagccagt tgttgtcagg tagccgaaat cagggagaga taaagacagg
     1861 tattgaaggg gtgattactc aaaacttgtc agtgaatggc ggagtcgcat atcaggcagg
     1921 aggtcacggg agcaatgcca tctccggagc actggggata aaatacagct tcggttagag
     1981 cggccgccac cgctgagcaa taactagcat aaccccttgg ggcctctaaa cgggtcttga
     2041 ggggtttttt gctgaaagga ggaactatat ccgggtaacg aattcaagct tgatatcatt
     2101 caggacgagc ctcagactcc agcgtaactg gactgcaatc aactcactgg ctcaccttca
     2161 cgggtgggcc tttcttcggt agaagtcatc tcatgaccaa aatcccttaa cgtgagttac
     2221 gcgcgcgtcg ttccactgag cgtcagaccc cgtagaaaag atcaaaggat cttcttgaga
     2281 tccttttttt ctgcgcgtaa tctgctgctt gcaaacaaaa aaaccaccgc taccagcggt
     2341 ggtttgtttg ccggatcaag agctaccaac tctttttccg aaggtaactg gcttcagcag
     2401 agcgcagata ccaaatactg ttcttctagt gtagccgtag ttagcccacc acttcaagaa
     2461 ctctgtagca ccgcctacat acctcgctct gctaatcctg ttaccagtgg ctgctgccag
     2521 tggcgataag tcgtgtctta ccgggttgga ctcaagacga tagttaccgg ataaggcgca
     2581 gcggtcgggc tgaacggggg gttcgtgcac acagcccagc ttggagcgaa cgacctacac
     2641 cgaactgaga tacctacagc gtgagctatg agaaagcgcc acgcttcccg aagggagaaa
     2701 ggcggacagg tatccggtaa gcggcagggt cggaacagga gagcgcacga gggagcttcc
     2761 agggggaaac gcctggtatc tttatagtcc tgtcgggttt cgccacctct gacttgagcg
     2821 tcgatttttg tgatgctcgt caggggggcg gagcctatgg aaaaacgcca gcaacgcggc
     2881 ctttttacgg ttcctggcct tttgctggcc ttttgctcac atgttctttc ctgcgttatc
     2941 ccctgattct gtggataacc gtattaccgc ctttgagtga gctgataccg ctcgcgcaga
     3001 aaggcccacc cgaaggtgag ccaggtgatt acatttgggc cctcattaga aaaactcatc
     3061 gagcatcaaa tgaaattgca atttattcat atcaggatta tcaataccat atttttgaaa
     3121 aagccgtttc tgtaatgaag gagaaaactc accgaggcag ttccatagga tggcaagatc
     3181 ctggtatcgg tctgcgattc cgactcgtcc aacatcaata caacctatta atttcccctc
     3241 gtcaaaaata aggttatcaa gtgagaaatc accatgagtg acgactgaat ccggtgagaa
     3301 tggcaaaagt ttatgcattt ctttccagac ttgttcaaca ggccagccat tacgctcgtc
     3361 atcaaaatca ctcgcatcaa ccaaaccgtt attcattcgt gattgcgcct gagcgaggcg
     3421 aaatacgcga tcgctgttaa aaggacaatt acaaacagga atcgagtgca accggcgcag
     3481 gaacactgcc agcgcatcaa caatattttc acctgaatca ggatattctt ctaatacctg
     3541 gaacgctgtt tttccgggga tcgcagtggt gagtaaccat gcatcatcag gagtacggat
     3601 aaaatgcttg atggtcggaa gtggcataaa ttccgtcagc cagtttagtc tgaccatctc
     3661 atctgtaaca tcattggcaa cgctaccttt gccatgtttc agaaacaact ctggcgcatc
     3721 gggcttccca tacaagcgat agattgtcgc acctgattgc ccgacattat cgcgagccca
     3781 tttataccca tataaatcag catccatgtt ggaatttaat cgcggcctcg acgtttcccg
     3841 ttgaatatgg ctcatagctc ctgaaaatct cgataactca aaaaatacgc ccggtagtga
     3901 tcttatttca ttatggtgaa agttggaacc tcttacgtgc cgatcaaaaa gacggtcaaa
     3961 agcctccggt cggaggcttt tgactttctg ctatggaggt caggtatgat ttaaatggtc
     4021 agtattgagc gatatctaga gaattcgtcc accacaattc agcaaattgt gaacatcatc
     4081 acgttcatct ttccctggtt gccaatggcc cattttcctg tcagtaacga gaaggtcgcg
     4141 aattcaggcg ctttttagac tggtcgtaat gaaattcttt ttaagaggag atatacatag
     4201 gtctcacatg attaaattaa aatttggtgt tttttttaca gttttactat cttcagcata
     4261 tgcacatgga acacctcaaa atattactca cggtgtgtt
//
LOCUS       10mer_FLIC_L1/L2        4365 bp    DNA     circular     19-NOV-2025
DEFINITION  FP5AQQ-FLIC-FP5GDG in pRAIDA2.
ACCESSION   urn.local...1708363513205.9
VERSION
KEYWORDS    .
SOURCE      null
  ORGANISM  
            .
COMMENT     Resistance markers: Kanamycin This file was created using tools
            provided by Twist Bioscience.
FEATURES             Location/Qualifiers
     source          1..4365
                     /organism="FP5AQQ-FLIC-FP5GDG in pRAIDA2"
     misc_feature_   1..1043
     misc_feature_   1044..4365
     misc_feature_   2075..2117
     misc_feature_   2215..2244
     misc_feature_   2341..2929
     misc_feature_   3069..3088
     misc_feature_   3112..3921
     misc_feature_   4021..4051
     misc_feature_   4118..4233
ORIGIN      
        1 aaccacgtct tcagatgccg atgcggatgc tggatcgggt agcgcggtag gcattggtgc
       61 cgtcttcggt agcggttctg cccagcaggc cagcagcagt gcgcaacagg cttcgagtag
      121 cgctcagcaa gcaagtagta gtggctccgg ctctgccgtg ggaatcggcg cggtctttgg
      181 tagcgggtct gcgcaacaag catcgagtag tgctcaacaa gcctcttcat cggctcaaca
      241 agcgtcgtcg tcgggttccg ggagcgccgt tggtattgga gcggtgttcg gaagtgggtc
      301 cgcgcagcaa gccagctcct ctgctcaaca ggcttcgagc tctgcccaac aagccagttc
      361 ctccggatcc ggctcggcag tgggtattgg ggctgtcttc ggatctggga gtgctcagca
      421 agcgtccagc agcgcacagc aggcgtcctc gagcgcgcaa caagcgtcat cgagtggctc
      481 gggatcggct gtaggtattg gtgccgtgtt tggttctggc agcgcacagg ttatcaatac
      541 aaattcgttg tcccttctta ctcaaaataa cttgaataag tcccagtctg cgctgggaac
      601 ggctatcgag cgtctttcat ccgggttacg catcaactcc gcgaaggatg acgctgcggg
      661 acaggccatc gcaaatcgct tcaccgcgaa tatcaaaggc ttaacccaag cctcccgtaa
      721 cgctaatgac ggaatttcga ttgcacagac tacagaaggc gcgcttaatg agattaataa
      781 taacttgcaa cgcgtgcgtg aattggcggt ccagtccgct ggggacgggg acggcgccgt
      841 tggcattggc gccgtattcg gcgatggtga tggcgctgtg ggtatcggcg cagttttcgg
      901 agacggtgat ggagcagtgg gcattggtgc ggtattcggg gatggtgacg gagcagttgg
      961 tattggcgcg gtcttcggcg acggagacgg ggcggtggga atcggagctg tgttcggtac
     1021 cggaggtggg agaagacttg tgttaacaat ggagatcttc gaacaataca gaccggagaa
     1081 cggaagttat gctaccaata tggcactggc taactcactg ttcctcatgg atttgaatga
     1141 gcgtaagcaa ttcagggcca tgagtgataa tacacagcct gagtctgcat ccgtgtggat
     1201 gaagatcact ggaggaataa gctctggtaa gcttaatgac gggcaaaata aaacaacaac
     1261 caatcagttt atcaatcagc tcggggggga tatttataaa ttccatgctg aacaactggg
     1321 tgattttacc ttagggatta tgggaggata cgcgaatgca aaaggtaaaa cgataaatta
     1381 cacgagcaac aaagctgcca gaaacacact ggatggttat tctgtcgggg tatacggtac
     1441 gtggtatcag aatggggaaa atgcaacagg gctctttgct gaaacttgga tgcaatataa
     1501 ctggtttaat gcatcagtga aaggtgacgg actggaagaa gaaaaatata atctgaatgg
     1561 tttaaccgct tctgcaggtg ggggatataa cctgaatgtg cacacatgga catcacctga
     1621 aggaataaca ggtgaattct ggttacagcc tcatttgcag gctgtctgga tgggggttac
     1681 accggataca catcaggagg ataacggaac ggtggtgcag ggagcaggga aaaataatat
     1741 tcagacaaaa gcaggtattc gtgcatcctg gaaggtgaaa agcaccctgg ataaggatac
     1801 cgggcggagg ttccgtccgt atatagaggc aaactggatc cataacactc atgaatttgg
     1861 tgttaaaatg agtgatgaca gccagttgtt gtcaggtagc cgaaatcagg gagagataaa
     1921 gacaggtatt gaaggggtga ttactcaaaa cttgtcagtg aatggcggag tcgcatatca
     1981 ggcaggaggt cacgggagca atgccatctc cggagcactg gggataaaat acagcttcgg
     2041 ttagagcggc cgccaccgct gagcaataac tagcataacc ccttggggcc tctaaacggg
     2101 tcttgagggg ttttttgctg aaaggaggaa ctatatccgg gtaacgaatt caagcttgat
     2161 atcattcagg acgagcctca gactccagcg taactggact gcaatcaact cactggctca
     2221 ccttcacggg tgggcctttc ttcggtagaa gtcatctcat gaccaaaatc ccttaacgtg
     2281 agttacgcgc gcgtcgttcc actgagcgtc agaccccgta gaaaagatca aaggatcttc
     2341 ttgagatcct ttttttctgc gcgtaatctg ctgcttgcaa acaaaaaaac caccgctacc
     2401 agcggtggtt tgtttgccgg atcaagagct accaactctt tttccgaagg taactggctt
     2461 cagcagagcg cagataccaa atactgttct tctagtgtag ccgtagttag cccaccactt
     2521 caagaactct gtagcaccgc ctacatacct cgctctgcta atcctgttac cagtggctgc
     2581 tgccagtggc gataagtcgt gtcttaccgg gttggactca agacgatagt taccggataa
     2641 ggcgcagcgg tcgggctgaa cggggggttc gtgcacacag cccagcttgg agcgaacgac
     2701 ctacaccgaa ctgagatacc tacagcgtga gctatgagaa agcgccacgc ttcccgaagg
     2761 gagaaaggcg gacaggtatc cggtaagcgg cagggtcgga acaggagagc gcacgaggga
     2821 gcttccaggg ggaaacgcct ggtatcttta tagtcctgtc gggtttcgcc acctctgact
     2881 tgagcgtcga tttttgtgat gctcgtcagg ggggcggagc ctatggaaaa acgccagcaa
     2941 cgcggccttt ttacggttcc tggccttttg ctggcctttt gctcacatgt tctttcctgc
     3001 gttatcccct gattctgtgg ataaccgtat taccgccttt gagtgagctg ataccgctcg
     3061 cgcagaaagg cccacccgaa ggtgagccag gtgattacat ttgggccctc attagaaaaa
     3121 ctcatcgagc atcaaatgaa attgcaattt attcatatca ggattatcaa taccatattt
     3181 ttgaaaaagc cgtttctgta atgaaggaga aaactcaccg aggcagttcc ataggatggc
     3241 aagatcctgg tatcggtctg cgattccgac tcgtccaaca tcaatacaac ctattaattt
     3301 cccctcgtca aaaataaggt tatcaagtga gaaatcacca tgagtgacga ctgaatccgg
     3361 tgagaatggc aaaagtttat gcatttcttt ccagacttgt tcaacaggcc agccattacg
     3421 ctcgtcatca aaatcactcg catcaaccaa accgttattc attcgtgatt gcgcctgagc
     3481 gaggcgaaat acgcgatcgc tgttaaaagg acaattacaa acaggaatcg agtgcaaccg
     3541 gcgcaggaac actgccagcg catcaacaat attttcacct gaatcaggat attcttctaa
     3601 tacctggaac gctgtttttc cggggatcgc agtggtgagt aaccatgcat catcaggagt
     3661 acggataaaa tgcttgatgg tcggaagtgg cataaattcc gtcagccagt ttagtctgac
     3721 catctcatct gtaacatcat tggcaacgct acctttgcca tgtttcagaa acaactctgg
     3781 cgcatcgggc ttcccataca agcgatagat tgtcgcacct gattgcccga cattatcgcg
     3841 agcccattta tacccatata aatcagcatc catgttggaa tttaatcgcg gcctcgacgt
     3901 ttcccgttga atatggctca tagctcctga aaatctcgat aactcaaaaa atacgcccgg
     3961 tagtgatctt atttcattat ggtgaaagtt ggaacctctt acgtgccgat caaaaagacg
     4021 gtcaaaagcc tccggtcgga ggcttttgac tttctgctat ggaggtcagg tatgatttaa
     4081 atggtcagta ttgagcgata tctagagaat tcgtccacca caattcagca aattgtgaac
     4141 atcatcacgt tcatctttcc ctggttgcca atggcccatt ttcctgtcag taacgagaag
     4201 gtcgcgaatt caggcgcttt ttagactggt cgtaatgaaa ttctttttaa gaggagatat
     4261 acataggtct cacatgatta aattaaaatt tggtgttttt tttacagttt tactatcttc
     4321 agcatatgca catggaacac ctcaaaatat tactcacggt gtgtt
//
