# Supplementary material for: Engineering Enhanced Immunogenicity of Surface-Displayed Immunogens in a Killed Whole-Cell Genome-Reduced Bacterial Vaccine Platform Using Class I Viral Fusion Peptides
Source: Vaccines (Basel). 2025 Dec 22;14(1):14. doi: 10.3390/vaccines14010014 (PMC12846404; doi:10.3390/vaccines14010014)
Supplement: Supplementary file 1 [file vaccines-14-00014-s001.zip › Supplementary_File_S3.txt]

# ============================================================
# SUPPLEMENTARY METHODS — R CODE (KWC/GRB HIV-FP ANALYSES)
# Journal: Vaccines (MDPI) — Supplementary File (R script)
# ============================================================
# This script reproduces the non-parametric analyses, correlations,
# paired contrasts, permutation tests, timeline (Kendall’s τ),
# and PCA described in the manuscript.
# It expects a tidy data frame `df` in the R session with at least:
#   construct, Composition, Linker, Conformation,
#   has_PADRE, has_FLIC, has_RSIP, has_MASTO,
#   AUC_ELISA, AUC_FLOW, EC50_FLOW, exposure_score (optional), Bmax_ELISA
# If `exposure_score` is missing, it will be computed as -log10(EC50_FLOW).
# ------------------------------------------------------------

# -------- BLOCK 0 — Setup (packages, theme, helpers) --------
suppressPackageStartupMessages({
  library(tidyverse)
  library(rstatix)      # wilcox tests, effect sizes
  library(broom)        # tidy stats outputs
  library(coin)         # exact tests (optional)
  library(Kendall)      # Kendall's tau (timeline)
})

theme_set(theme_bw(base_size = 12))

# Helper: ensure exposure_score is present
ensure_exposure <- function(d){
  if(!"exposure_score" %in% names(d)){
    stopifnot("EC50_FLOW" %in% names(d))
    d <- d %>% mutate(exposure_score = -log10(EC50_FLOW))
  }
  d
}

# Helper: safe Wilcoxon (HL median + 95% CI)
wilcox_hl <- function(x, y, paired = FALSE, conf.level = 0.95){
  out <- suppressWarnings(wilcox.test(x, y, paired = paired,
                                      conf.int = TRUE, conf.level = conf.level,
                                      alternative = "two.sided", exact = FALSE))
  tibble(
    statistic = unname(out$statistic),
    p_value   = out$p.value,
    HL        = unname(out$estimate),             # Hodges–Lehmann median
    conf_low  = out$conf.int[1],
    conf_high = out$conf.int[2],
    method    = out$method
  )
}

# Helper: label-permutation test for binary factor (two-sided)
perm_test_bin <- function(values, labels, B = 10000, stat = median){
  stopifnot(length(values) == length(labels))
  labels <- as.factor(labels)
  if(nlevels(labels) != 2) stop("labels must be binary")
  obs <- stat(values[labels == levels(labels)[2]]) - stat(values[labels == levels(labels)[1]])
  null <- replicate(B, {
    lab_shuf <- sample(labels)
    stat(values[lab_shuf == levels(labels)[2]]) - stat(values[lab_shuf == levels(labels)[1]])
  })
  p_two <- (sum(abs(null) >= abs(obs)) + 1)/(B + 1)
  tibble(obs = obs, p_perm = p_two)
}

# Optional IO toggles (set to TRUE if you want to write figures/tables)
WRITE_OUTPUTS <- FALSE
OUTDIR <- "supplementary_outputs"
if(WRITE_OUTPUTS && !dir.exists(OUTDIR)) dir.create(OUTDIR, recursive = TRUE)

# -------- BLOCK 1 — Data pre-processing & endpoints ---------
# Assumes df already exists; if not, you can read it yourself, e.g.:
# df <- readxl::read_excel("YOUR_DATA.xlsx")
df <- ensure_exposure(df)

# Endpoints and factors
endpoints <- c("AUC_ELISA", "AUC_FLOW", "exposure_score")
binary_tokens <- c("has_PADRE","has_FLIC","has_RSIP","has_MASTO")
design_factors <- list(
  Composition = "Composition",
  Linker      = "Linker",
  Conformation= "Conformation"
)

# Optionally make clean factor levels
df <- df %>%
  mutate(
    across(all_of(binary_tokens), ~as.integer(.x)),
    across(all_of(c("Composition","Linker","Conformation")), as.factor)
  )

# -------- BLOCK 2 — Global non-parametric group tests --------
# Kruskal–Wallis (multi-level) or Wilcoxon (binary) + HL from pairwise
global_tests <- list()

for(fac_name in names(design_factors)){
  fac_col <- design_factors[[fac_name]]
  for(y in endpoints){
    v <- df %>% drop_na(all_of(c(fac_col, y)))
    levs <- nlevels(v[[fac_col]])
    if(levs >= 3){
      kw <- rstatix::kruskal_test(v, formula = as.formula(paste(y, "~", fac_col)))
      global_tests[[length(global_tests)+1]] <- tibble(
        factor = fac_name, endpoint = y,
        test = "Kruskal-Wallis",
        statistic = kw$statistic, p_value = kw$p
      )
      # Optional: pairwise Dunn-BH (from rstatix)
      # dunn <- v %>% dunn_test(as.formula(paste(y, "~", fac_col))) %>% adjust_pvalue(method="BH")
    } else if(levs == 2){
      # Wilcoxon rank-sum for binary design factor
      g1 <- v %>% filter(!!sym(fac_col) == levels(v[[fac_col]])[1]) %>% pull(!!sym(y))
      g2 <- v %>% filter(!!sym(fac_col) == levels(v[[fac_col]])[2]) %>% pull(!!sym(y))
      w <- wilcox_hl(g2, g1, paired = FALSE)  # HL ~ (group2 - group1)
      global_tests[[length(global_tests)+1]] <- w %>%
        mutate(factor = fac_name, endpoint = y, test = "Wilcoxon (binary)",
               group2_minus_group1 = TRUE, group2 = levels(v[[fac_col]])[2], group1 = levels(v[[fac_col]])[1]) %>%
        relocate(factor, endpoint, test, group2, group1)
    }
  }
}
global_tests_tbl <- bind_rows(global_tests)

if(WRITE_OUTPUTS) readr::write_csv(global_tests_tbl, file.path(OUTDIR,"global_nonparametric_tests.csv"))

# -------- BLOCK 3 — Label permutation tests (binary tokens) --
perm_results <- purrr::map_dfr(binary_tokens, function(tok){
  purrr::map_dfr(endpoints, function(y){
    d <- df %>% drop_na(all_of(c(tok,y)))
    if(nrow(d) < 3 || length(unique(d[[tok]])) < 2) return(NULL)
    pr <- perm_test_bin(d[[y]], d[[tok]], B = 10000, stat = median)
    pr %>% mutate(token = tok, endpoint = y, test = "label-permutation (median)")
  })
})
if(WRITE_OUTPUTS) readr::write_csv(perm_results, file.path(OUTDIR,"label_permutation_tests.csv"))

# -------- BLOCK 4 — Correlations (Flow ↔ ELISA; Flow ↔ Flow) -
# 3.8 and 3.9 style
corr_pairs <- tibble::tribble(
  ~x,              ~y,           ~name,
  "exposure_score","AUC_ELISA",  "Flow (exp) vs ELISA (mag)",
  "AUC_FLOW",      "AUC_ELISA",  "Flow (AUC) vs ELISA (mag)"
)

corr_tbl <- purrr::map_dfr(1:nrow(corr_pairs), function(i){
  x <- corr_pairs$x[i]; y <- corr_pairs$y[i]
  d <- df %>% drop_na(all_of(c(x,y)))
  ct <- suppressWarnings(cor.test(d[[x]], d[[y]], method = "spearman", exact = FALSE))
  tibble(x = x, y = y, n = nrow(d), rho = unname(ct$estimate), p_value = ct$p.value, method = "Spearman")
})

if(WRITE_OUTPUTS) readr::write_csv(corr_tbl, file.path(OUTDIR,"correlations_spearman.csv"))

# -------- BLOCK 5 — Timeline test (Kendall’s τ over index) ----
# Requires a chronological index (e.g., construct order from design rounds)
# If you have one, set df$timeline_index accordingly (integer 1..N). Otherwise, create by row order.
if(!"timeline_index" %in% names(df)){
  df$timeline_index <- seq_len(nrow(df))
}
timeline_tbl <- purrr::map_dfr(endpoints, function(y){
  d <- df %>% drop_na(timeline_index, all_of(y))
  kt <- Kendall::Kendall(d$timeline_index, d[[y]])
  tibble(endpoint = y, tau = kt$tau, p_value = kt$sl)
})
if(WRITE_OUTPUTS) readr::write_csv(timeline_tbl, file.path(OUTDIR,"timeline_kendall_tau.csv"))

# ---- BLOCK 6 — Paired contrasts (strict +/− PADRE, etc.) ----
# Define "strict identity" background: same Composition, Linker, Conformation
pair_factor <- function(d, token = "has_PADRE", endpoints = endpoints){
  # Keep rows with token in {0,1}
  dd <- d %>% filter(.data[[token]] %in% c(0,1))
  # Group by background design
  dd %>%
    group_by(Composition, Linker, Conformation) %>%
    filter(n() >= 2, all(c(0,1) %in% .data[[token]])) %>%
    summarise(
      across(all_of(endpoints), ~ {
        vals_yes <- .[.data[[token]] == 1]
        vals_no  <- .[.data[[token]] == 0]
        if(length(vals_yes) == 0 || length(vals_no) == 0) return(NA_real_)
        wilcox_hl(vals_yes, vals_no, paired = FALSE) %>% dplyr::pull(HL)
      }, .names = "HL_{.col}"),
      across(all_of(endpoints), ~ {
        vals_yes <- .[.data[[token]] == 1]
        vals_no  <- .[.data[[token]] == 0]
        if(length(vals_yes) == 0 || length(vals_no) == 0) return(NA_character_)
        res <- wilcox_hl(vals_yes, vals_no, paired = FALSE)
        sprintf("%.3f [%.3f, %.3f]; p=%.4f", res$HL, res$conf_low, res$conf_high, res$p_value)
      }, .names = "HL_CI_{.col}"),
      .groups = "drop"
    ) %>%
    mutate(token = token) %>%
    relocate(token, Composition, Linker, Conformation)
}

paired_PADRE_tbl <- pair_factor(df, token = "has_PADRE", endpoints = endpoints)
paired_FLIC_tbl  <- pair_factor(df, token = "has_FLIC",  endpoints = endpoints)
paired_RSIP_tbl  <- pair_factor(df, token = "has_RSIP",  endpoints = endpoints)
paired_MASTO_tbl <- pair_factor(df, token = "has_MASTO", endpoints = endpoints)

if(WRITE_OUTPUTS){
  readr::write_csv(paired_PADRE_tbl, file.path(OUTDIR,"paired_contrasts_PADRE.csv"))
  readr::write_csv(paired_FLIC_tbl,  file.path(OUTDIR,"paired_contrasts_FLIC.csv"))
  readr::write_csv(paired_RSIP_tbl,  file.path(OUTDIR,"paired_contrasts_RSIP.csv"))
  readr::write_csv(paired_MASTO_tbl, file.path(OUTDIR,"paired_contrasts_MASTO.csv"))
}

# —— Optional sign test on paired deltas (directionality only)
sign_test_dir <- function(hl_ci_string_vec){
  # Parse HL from strings like "0.180 [−0.050, 0.420]; p=0.1234"
  hl <- suppressWarnings(as.numeric(stringr::str_extract(hl_ci_string_vec, "^[\\-0-9\\.]+")))
  k_pos <- sum(hl > 0, na.rm = TRUE); k_neg <- sum(hl < 0, na.rm = TRUE)
  n     <- k_pos + k_neg
  if(n == 0) return(tibble(n = 0, p_sign = NA_real_))
  # Two-sided sign test p-value under Binomial(0.5)
  p <- 2*stats::binom.test(k_pos, n, 0.5)$p.value
  tibble(n = n, k_pos = k_pos, k_neg = k_neg, p_sign = p)
}
PADRE_sign <- sign_test_dir(paired_PADRE_tbl$HL_CI_AUC_ELISA)
# if(WRITE_OUTPUTS) readr::write_csv(PADRE_sign, file.path(OUTDIR,"paired_PADRE_sign_test.csv"))

# -------- BLOCK 7 — Collapsed presence/absence summaries ----
collapsed_token_summary <- function(d, token){
  purrr::map_dfr(endpoints, function(y){
    dd <- d %>% drop_na(all_of(c(token,y)))
    if(nrow(dd) < 3 || length(unique(dd[[token]])) < 2) return(NULL)
    # Unpaired Wilcoxon + HL
    w <- wilcox_hl(dd %>% filter(.data[[token]]==1) %>% pull(!!sym(y)),
                   dd %>% filter(.data[[token]]==0) %>% pull(!!sym(y)),
                   paired = FALSE)
    w %>% mutate(token = token, endpoint = y, comparison = "collapsed Yes–No") %>%
      relocate(token, endpoint, comparison)
  })
}
collapsed_tbl <- purrr::map_dfr(binary_tokens, ~collapsed_token_summary(df, .x))

if(WRITE_OUTPUTS) readr::write_csv(collapsed_tbl, file.path(OUTDIR,"collapsed_presence_absence.csv"))

# -------- BLOCK 8 — PCA (AUC_ELISA, exposure_score, AUC_FLOW) ----
pca_vars <- c("AUC_ELISA","exposure_score","AUC_FLOW")
pca_df <- df %>% drop_na(all_of(pca_vars)) %>% dplyr::select(all_of(pca_vars))
pca_fit <- prcomp(pca_df, center = TRUE, scale. = TRUE)

pca_loadings <- tibble::as_tibble(pca_fit$rotation, rownames = "endpoint")
pca_scores   <- tibble::as_tibble(pca_fit$x) %>%
  mutate(construct = df$construct[seq_len(n())]) %>%
  relocate(construct)

if(WRITE_OUTPUTS){
  readr::write_csv(pca_loadings, file.path(OUTDIR,"pca_loadings.csv"))
  readr::write_csv(pca_scores,   file.path(OUTDIR,"pca_scores.csv"))
}

# Optional: composite index from PC1 (rescale 0–100)
pc1 <- pca_scores$PC1
pc1_scaled <- scales::rescale(pc1, to = c(0,100))
pca_index_tbl <- tibble(construct = pca_scores$construct, PC1_index = pc1_scaled)
# if(WRITE_OUTPUTS) readr::write_csv(pca_index_tbl, file.path(OUTDIR,"pca_pc1_index.csv"))

# -------- BLOCK 9 — Figure templates (ggplot) ----------------
# 9a) Scatter: AUC_ELISA vs exposure_score (Spearman)
fig_scatter_spearman <- function(d, x, y, out = NULL){
  dd <- d %>% drop_na(all_of(c(x,y)))
  ct <- suppressWarnings(cor.test(dd[[x]], dd[[y]], method = "spearman", exact = FALSE))
  lab <- sprintf("rho = %.3f, p = %.5f (n = %d)", unname(ct$estimate), ct$p.value, nrow(dd))
  p <- ggplot(dd, aes_string(x = x, y = y)) +
    geom_point(size = 2, alpha = 0.8) +
    geom_smooth(method = "lm", se = TRUE) +
    labs(subtitle = lab, x = x, y = y)
  if(!is.null(out) && WRITE_OUTPUTS) ggsave(out, p, width = 5, height = 4, dpi = 300)
  p
}

# 9b) Forest-style: paired HL with CI for a token (per background)
fig_paired_hl <- function(tbl, endpoint = "AUC_ELISA", out = NULL){
  col_ci <- paste0("HL_CI_", endpoint)
  col_hl <- paste0("HL_", endpoint)
  dd <- tbl %>% mutate(idx = row_number())
  p <- ggplot(dd, aes(x = .data[[col_hl]], y = idx)) +
    geom_vline(xintercept = 0, linetype = "dashed") +
    geom_point(size = 2) +
    geom_errorbarh(aes(xmin = as.numeric(stringr::str_extract(.data[[col_ci]], "\\-?\\d+\\.?\\d*(?=, )")),
                       xmax = as.numeric(stringr::str_extract(.data[[col_ci]], "(?<=, )\\-?\\d+\\.?\\d*(?=\\])"))),
                   height = 0.2) +
    scale_y_continuous(breaks = dd$idx, labels = paste(dd$Composition, dd$Linker, dd$Conformation, sep=" / ")) +
    labs(x = "Hodges–Lehmann (Yes − No)", y = "Background (Comp/Link/Conf)")
  if(!is.null(out) && WRITE_OUTPUTS) ggsave(out, p, width = 6, height = 4, dpi = 300)
  p
}

# Example calls (uncomment to draw):
# fig_scatter_spearman(df, "exposure_score", "AUC_ELISA",
#                      out = file.path(OUTDIR,"scatter_exposure_vs_AUCELISA.png"))
# fig_scatter_spearman(df, "AUC_FLOW", "AUC_ELISA",
#                      out = file.path(OUTDIR,"scatter_AUCFLOW_vs_AUCELISA.png"))
# fig_paired_hl(paired_PADRE_tbl, "AUC_ELISA",
#               out = file.path(OUTDIR,"paired_PADRE_AUCELISA.png"))

# -------- BLOCK 10 — Compact summary for manuscript ---------
summary_notes <- tibble::tribble(
  ~item, ~note,
  "Global non-parametric", "No significant group differences for Composition, Linker, Conformation (all p > 0.05).",
  "Immunomodulators (collapsed)", "No significant effects; see paired contrasts for PADRE trend.",
  "PADRE paired contrasts", "Consistent directional increases in AUC_ELISA and AUC_FLOW; underpowered (n=1–2), not inferential.",
  "Correlations", "AUC_ELISA ~ exposure_score (strong), AUC_ELISA ~ AUC_FLOW (moderate).",
  "Timeline (Kendall tau)", "Positive, non-significant trends.",
  "PCA", "PC1 aligns Flow–ELISA coherence; descriptive only."
)
# if(WRITE_OUTPUTS) readr::write_csv(summary_notes, file.path(OUTDIR,"one_pager_summary.csv"))

# ===================== END OF SCRIPT ========================
